# Supplementary material for: Enrichment and proteomic analysis of plasma membrane from rat dorsal root ganglions
Source: Proteome Sci. 2009 Nov 5;7:41. doi: 10.1186/1477-5956-7-41 (PMC2780401; doi:10.1186/1477-5956-7-41)
Supplement: Additional file 1 — Information on identified proteins and peptides in rat DRG plasma membrane-enriched preparation. [file 1477-5956-7-41-S1.xls]

## Sheet: Sheet1
				Additional file 1 Information on identified proteins and peptides in rat DRG plasma membrane-enriched preparation
ID	Protein name	scores/peptides	Mass	TMD	location	function	peptides(score/charge)	hydro	pI
plasma membrane proteins
IPI00187747	Ras-related protein rap-1a precursor.	198/4	21316	0	plasma membrane	signal transduction	INVNEIFYDLVR,84,2;LVVLGSGGVGK,62,2;YDPTIEDSYR,33,2;SKINVNEIFYDLVR,19,3	-0.375	5.7
IPI00187902	Cd9 antigen.	293/7	25768	4	plasma membrane	cell adhesion	QVLESFQVK,54,2;KQVLESFQVK,52,2;ELQEFYKDTYQK,67,2;SCPDAIDEVFHSK,53,2;ELQEFYK,27,2;NKDEPQR,18,2;AIHMALNCCGIAGGVEQFISDICPK,22,3	0.537168	6.61
IPI00188119	Isoform long of potassium-transporting ATPase alpha chain 2.	264/5	115643	8	plasma membrane	ion channel	LIFDNLKK,31,2;LIIVEGCQR,53,2;VAEIPFNSTNK,47,2;VIMVTGDHPITAK,81,2;VIMVTGDHPITAK+OxidationM,52,2	0.0337838	6.08
IPI00188731	Cd48 antigen precursor.	101/3	27890	0	plasma membrane	cell adhesion	ITMEVYDLVSKPAIK,44,2;LTWLHTTNQK,39,2;ILEYFPNGK,18,2	-0.244583	7.47
IPI00188935	Dystrophin-related protein 2 b-form splice variant.	36/1	109211	0	plasma membrane	binding	ALEQINVR,36,2	-0.507941	5.86
IPI00188956	Thy-1 membrane glycoprotein precursor.	288/6	18389	0	plasma membrane	cell adhesion	VISLTACLVNQNLR,95,2;HVLSGTLGVPEHTYR,67,2;TINVIR,42,2;VNLFSDR,31,2;SRVNLFSDR,22,2;TINVIRDK,31,2	0.0192547	9.41
IPI00189554	Cdp-diacylglycerol--inositol 3-phosphatidyltransferase.	359/9	23939	3	plasma membrane	catalytic	MIDLSGNPVLR+OxidationM,43,2;FGAMLDMLTDR,58,2;FGAMLDMLTDR+OxidationM,19,2;SIISVIHLVTAAR,31,2;MGLWITAPIALLK,40,2;PEENIFLFVPNLIGYAR,41,3;NMAALDAADR,61,2;MIDLSGNPVLR,49,2;ALNQGTR,17,2	0.604225	8.54
IPI00190555	Glutamate carboxypeptidase 2.	504/14	84715	1	plasma membrane	catalytic	IYNVIGTLK,34,2;TEDFFKLER,29,2;ELPSPDEGFEGK,37,2;LQDLDKSNPILLR,41,3;SPSTEFIGMPR,58,2;ILNDQLMYLER,65,2;AFLQELK,26,2;LGSGNDFEVFFQR,59,2;SYPDGWNLPGGGVQR,46,2;DAWVFGGIDPQSGAAVVHEIVR,27,3;YGQVFR,27,2;FYDPTFK,19,2;YHLTVAQVR,16,2;GIILYSDPADYFVPGVK,20,3	-0.336702	6.93
IPI00190644	Potassium voltage-gated channel subfamily a member 1.	96/3	56800	4	plasma membrane	ion channel	VVINISGLR,37,2;GLQILGQTLK,35,2;GEQATSLAILR,24,2	-0.0668687	4.99
IPI00190701	Apolipoprotein e precursor.	42/1	35788	0	plasma membrane	transport	TANLGAGAAQPLR,42,2	-0.707372	5.15
IPI00190869	GTPase NRas precursor.	33/1	21515	0	plasma membrane	binding	LVVVGAGGVGK,33,2;	-0.316931	4.91
IPI00191114	Similar to rho-related GTP-binding protein rhoc precursor.	82/2	22364	0	plasma membrane	signal transduction	TCLLIVFSK,55,2;LVIVGDGACGK,27,2	-0.434197	5.85
IPI00191391	Solute carrier family 2, facilitated glucose transporter member 1.	109/3	54270	12	plasma membrane	transport	FLLINR,23,2;TFDEIASGFR,45,2;VTILELFR,41,2	0.517073	8.93
IPI00191681	Integrin beta-1 precursor.	161/5	91687	1	plasma membrane	cell adhesion	IGFGSFVEK,21,2;SAVTTVVNPK,55,2;TVMPYISTTPAK,39,2;LPDGVTINYK,23,2;WDTGENPIYK,23,2	-0.373842	5.7
IPI00191728	Calreticulin precursor.	144/5	48137	0	plasma membrane	protein folding	EQFLDGDAWTNR,47,2;IDNSQVESGSLEDDWDFLPPKK,18,3;FYALSAR,36,2;LFPGGLDQK,19,2;GQTLVVQFTVK,24,2	-1.09904	4.31
IPI00191919	Similar to sushi domain containing 2.	257/7	92632	0	plasma membrane	binding	YLEGSTVR,26,2;VADGSQVLEVLLNQK,71,2;WTDSITSVICR,24,2;GLLGTLNDNPEDDFTLR,42,3;GTGLTAVAVQEDKSDVIEVR,56,3;GMFLSVASQDK,22,2;ESIQTLGYVDDLK,16,2	-0.297467	5.67
IPI00191995	89 kda protein.	342/13	53605	0	plasma membrane	binding	FLTLGSK,29,2;LVSPEQPPK,32,2;EASTLIDRPAPQFER,25,3;GLSPAQADSQFLENAK,45,2;GLSPAQADSQFLENAKR,22,2;VCEHLNLLEK,15,2;LSMYGVDLHHAK,18,2;SLDGAPIGVVDQSLMK,33,2;FYPPDPSQLTEDITR,20,2;VRPGELEQFESTIGFK,32,3;GQALFDR,19,2;SLPWLFTFNVK,37,2;DYFGLIFQEHPEQK,15,3	-0.826933	5.52
IPI00192160	Plasmolipin.	218/4	19934	4	plasma membrane	ion transport	GVGSNAATSQMAGGYS,90,2;GVGSNAATSQMAGGYS+OxidationM,63,2;TSSPAQGVGASVSAMRPDLGFVR,40,3;TSSPAQGVGASVSAMRPDLGFVR+OxidationM,25,3	0.953846	9.46
IPI00192313	Isoform alpha of caveolin-1.	176/4	20710	1	plasma membrane	signal transduction	ASFTTFTVTK,40,2;IDFEDVIAEPEGTHSFDGIWK,56,3;YVDSEGHLYTVPIR,16,3;HLNDDVVK,42,2O;IFSNIR,22,2	0.0286517	5.15
IPI00192409	Glyceraldehyde-3-phosphate dehydrogenase type 2.	80/1	47362	0	plasma membrane	catalytic	VPTPNVSVVDLTCR,80,2	-0.320139	8.15
IPI00192495	Isoform 1 of nicastrin precursor.	62/1	79035	1	plasma membrane	signal transduction	ALADVATVLAR,62,2	-0.130791	5.44
IPI00193983	Clathrin heavy chain.	349/10	193187	0	plasma membrane	transport	VANVELYYK,44,2;LLLPWLEAR,19,2;TLQIFNIEMK,15,2;LLYNNVSNFGR,70,2;NNLAGAEELFAR,54,2;KFNALFAQGNYSEAAK,34,3;LHIIEVGTPPTGNQPFPK,20,3;LASTLVHLGEYQAAVDGAR,32,3;IYIDSNNNPER,41,2;NLQNLLILTAIK,20,2	-0.239642	5.48
IPI00194218	Septin 9 isoform 1.	40/2	46668	0	plasma membrane	cell adhesion	STLINTLFK,23,2;APVDFGYVGIDSILEQMR,17,3	-0.577284	6.02
IPI00194875	Isoform wb of plasma membrane calcium-transporting ATPase 2.	76/2	137922	8	plasma membrane	ion transport	QVVAVTGDGTNDGPALK,50,2;MVTGDNINTAR,26,2	-0.166291	5.66
IPI00194926	Roundabout homolog 1 precursor.	42/2	181776	0	plasma membrane	cell adhesion	QMQDAAGRR,15,2;QMQDAAGR,27,2;	-0.644155	5.85
IPI00195173	Cd59 glycoprotein precursor.	141/3	14465	2	plasma membrane	cell adhesion	LEIANVQYR,65,2;CYNCLDPVSSCK,52,2;QVYQQCWR,24,2	0.342063	8.89
IPI00195241	Beta-2-glycoprotein 1 precursor.	82/2	34316	0	plasma membrane	binding	ATVLYQGQR,39,2;ITCPPPPIPK,43,2	-0.301684	8.58
IPI00196530	Ap-2 complex subunit mu-1.	190/7	49965	0	plasma membrane	transport	SPVTNIAR,32,2;TFITQQGIK,34,2;LNYSDHDVIK,16,2;ASENAIVWK,32,2;SNIWLAAVTK,32,2;SYLSGMPECK,18,2;IPTPLNTSGVQVICMK,26,3	-0.91625	10.35
IPI00196703	Dynactin-1.	94/3	142583	0	plasma membrane	unknown	DLETSCSDIR,45,2;NQELEVVR,19,2;LEETQTLLR,30,2	-0.358424	6.99
IPI00196751	Heat shock 70 kda protein 1a/1b.	154/3	70427	0	plasma membrane	signal transduction	TTPSYVAFTDTER,80,2;VEIIANDQGNR,56,2;DAGVIAGLNVLR,18,2	-0.395164	5.52
IPI00196794	Ras-related protein Rab-14.	79/2	24140	0	plasma membrane	signal transduction	LQIWDTAGQER,63,2;TGENVEDAFLEAAK,16,2	-0.410698	5.63
IPI00197568	Rab GDP dissociation inhibitor beta.	341/11	51018	0	plasma membrane	catalytic	VIEGSFVYK,15,2;FVSISDLFVPK,50,2;OxidationM,19,2;DLGTDSQIFISR,58,2;MLLFTEVTR,39,2;TFEGVDPK,15,2;LYSESLAR,32,2;FLMANGQLVK,28,2;GRDWNVDLIPK,26,2;VPSTEAEALASSLMGLFEK,29,3;SPYLYPLYGLGELPQGFAR,30,3	-0.304494	5.78
IPI00197878	Isoform 1 of kv channel-interacting protein 4.	38/1	28965	0	plasma membrane	ion binding	DENIMR,38,2	-0.13815	6.41
IPI00198080	Prenylcysteine oxidase precursor.	287/6	56480	0	plasma membrane	catalytic	YGFQSLR,31,2;LFLSYDYAVR,31,2;LMYAIGGDDYVR,65,2;YQSHDYAFSSVEK,61,3;NFDPPIEEFNDPYQQLVTTLIK,76,3;IAIVGAGIGGTSSAYYLR,23,3	-0.0994048	6.47
IPI00198316	Ras-related protein Rab-18.	64/2	23247	0	plasma membrane	signal transduction	ILIIGESGVGK,40,2;LAIWDTAGQER,24,2	-0.307767	5
IPI00198327	Voltage-dependent anion-selective channel protein 2.	223/5	32353	0	plasma membrane	ion channel	YQLDPTASISAK,55,2;LTFDTTFSPNTGK,73,2;VNNSSLIGVGYTQTLRPGVK,39,3;LTFDTTFSPNTGKK,18,3;SNFAVGYR,38,2	-0.221017	7.18
IPI00198496	Multidrug resistance protein 1.	79/2	141925	12	plasma membrane	binding	STVVQLLER,33,2;IATEAIENFR,46,2	-0.05086	8.29
IPI00198887	Protein disulfide-isomerase precursor.	87/4	57315	0	plasma membrane	protein folding	NNFEGEITK,18,2;TVIDYNGER,20,2;EADDIVNWLK,31,2;HNQLPLVIEFTEQTAPK,18,3	-0.381729	4.78
IPI00199224	Ras-related protei Rab-4B.	87/2	23899	0	plasma membrane	signal transduction	LQIWDTAGQER,59,2;GAAGALLVYDITSR,28,2	-0.22723	5.53
IPI00200437	Guanine nucleotide-binding protein alpha-11 subunit.	182/6	42285	0	plasma membrane	signal transduction	LLLLGTGESGK,61,2;IATVGYLPTQQDVLR,25,2;DTILQLNLK,15,2;ANALLIR,20,2;MVDVGGQR,29,2;YYLTDVDR,32,2	-0.350975	5.78
IPI00200893	Isoform 1 of regulating synaptic membrane exocytosis protein 1.	34/1	180799	0	plasma membrane	transport	ESGALLGLKVVGGK,34,2	-0.919752	9.61
IPI00201060	Lamin-a.	64/2	74564	0	plasma membrane	structure	SLETENAGLR,41,2;ITESEEVVSR,23,2	-0.870677	6.43
IPI00201494	Similar to spfh domain family, member 2.	244/4	37915	0	plasma membrane	unknown	VAQVAEITYGQK,75,2;ISEIEDAAFLAR,86,2;SVQTTLQTDEVK,65,2;ALIEAEKVAQVAEITYGQK,18,3	-0.171976	5.43
IPI00201792	Protein kinase c alpha type.	111/3	77883	0	plasma membrane	signal transduction	LSVEIWDWDR,32,2;LTDFNFLMVLGK,62,2;AEVTDEKLHVTVR,17,3	-0.183261	6.15
IPI00202168	Isoform 2 of sigma 1-type opioid receptor.	100/3	21652	1	plasma membrane	receptor	LELTTYLFGQDP,51,2;EEIAQLAR,30,2;QYAGLDHELAFSR,19,3	0.294271	5.39
IPI00202697	Ras-related protein Rab-13.	84/2	23058	0	plasma membrane	signal transduction	LLLIGDSGVGK,65,2;TCLIIR,19,2	-0.462562	9.47
IPI00202840	Immunoglobulin superfamily member 4b precursor.	141/3	43279	1	plasma membrane	cell adhesion	GNPVPQQYVWVK,41,2;SLVTVLGIPQKPIITGYK,65,3;DDDGANVVCSVNHESLK,35,3	-0.294697	5.39
IPI00203575	Ras-related protein ral-a.	38/1	23709	0	plasma membrane	signal transduction	ADQWNVNYVETSAK,38,2	-0.620874	6.1
IPI00203696	Taste receptor type 1 member 3 precursor.	35/1	96551	6	plasma membrane	receptor	VGTVLGFLQR,35,2	0.251632	6.3
IPI00203747	Low-density lipoprotein receptor precursor.	55/1	100037	1	plasma membrane	transport	NVVALDTEVANNR,55,2	-0.400683	4.77
IPI00204447	Vesicle associated membrane protein 2b.	98/1	14557	1	plasma membrane	trafficking	ADALQAGASQFETSAAK,98,2	-0.113333	5.1
IPI00204746	Sodium/iodide cotransporter.	41/1	65838	13	plasma membrane	transport	MEGAEAGAR.A,41,2	0.571036	6.53
IPI00204843	Guanine nucleotide-binding protein g(o) subunit alpha 2.	754/15	40568	0	plasma membrane	signal transduction	DIFEEK,26,2;LFDVGGQR,37,2;MVCDVVSR,45,2;YYLDSLDR,38,2;LLLLGAGESGK,76,2;NLKEDGISAAK,35,2;TTGIVETHFTFK,62,2;AMDTLGVEYGDKER+OxidationM,31,3;LFDSICNNK,53,2;IIHEDGFSGEDVK,42,2;LWGDSGIQECFNR,63,2;IGAADYQPTEQDILR,73,2;QYKPVVYSNTIQSLAAIVR,48,3;AMDTLGVEYGDKER,90,2;MEDTEPFSAELLSAMMR,35,3	-0.346893	5.58
IPI00204899	Septin-7.	35/1	50890	0	plasma membrane	signal transduction	VNIIPLIAK,35,2	-0.780963	8.82
IPI00205166	Similar to integrin alpha 6 isoform 2.	255/9	120544	1	plasma membrane	cell adhesion	LLLVGAPR,24,2;SRPVINILK,35,2;YTQELTLNR,44,2;CYVLSQNLR,21,2;TGGLYSCDITSR,38,2;GIVSKDDITFVSGAPR,18,3;GLEQVVCEPHNEINFLK,18,3;LIATFPDTLTYSAYR,42,2;TVQTDVHFLK,15,2	-0.342311	6.57
IPI00205372	Isoform 1 of syntaxin-binding protein 1.	34/1	67925	0	plasma membrane	trafficking	SQLLILDR,34,2	-0.409933	6.4
IPI00205500	Major prion protein precursor.	48/1	28015	2	plasma membrane	signal transduction	VVEQMCVTQYQK,48,2	-0.597244	9.31
IPI00205634	Similar to ankyrin 2 isoform 2.	43/2	212095	0	plasma membrane	signal transduction	VRLPALHIAAR,19,2;SDSLRSFSSDR,24,3	-0.365226	5.83
IPI00205693	Sodium/potassium-transporting ATPase alpha-2 chain precursor.	1529/32	113457	8	plasma membrane	ion transport	AAVPDAVGK,32,2;SPTWTALSR,35,2;LIIVEGCQR,53,2;LNIPVSQVNPR,70,2;NMVPQQALVIR,58,2;QGAIVAVTGDGVNDSPALKK,60,3;VIMVTGDHPITAK,81,2;NSVFQQGMK,34,2;VAEIPFNSTNK,47,2;GVGIISEGNETVEDIAAR,139,2;OxidationM,86,2;GIVIATGDR,36,2;VLGFCQLNLPSGK,77,2;AQDILAR,35,2;CSTILVQGK,35,2;CIELSCGSVR,29,2;DTAGDASESALLK,95,2;NSQTDKLVNER,44,2;QGAIVAVTGDGVNDSPALK,111,2;LSLDELGR,44,2;KYQVDLSK,16,2;LIFDNLKK,31,2;AGQENISVSK,36,2;AGQE…	-0.00705882	5.34
IPI00206054	Contactin-1 precursor.	156/4	114278	0	plasma membrane	cell adhesion	VTVTNPDTGR,17,2;DGEYVVEVR,35,2;VQVTSQEYSAR,61,2;IKTDGAAPNVAPSDVGGGGGTNR,43,3	-0.481193	5.03
IPI00206188	Cd166 antigen precursor.	47/1	65665	1	plasma membrane	cell adhesion	LDVPQNLMFGK,47,2	-0.370497	5.66
IPI00206336	Lysosome-associated membrane glycoprotein 1 precursor.	111/2	44397	1	plasma membrane	binding	ALQASVGNSYK,54,2;GPDTVDSTTDIK,57,2	-0.05086	8.29
IPI00206434	Leucyl-cystinyl aminopeptidase.	298/7	117640	1	plasma membrane	catalytic	SSLDGDIIR,32,2;LPTAIIPQR,36,2;GTELLLQQER,30,2;NFAATQFEPLAAR,64,2;GFPLVTVQR,27,2;ELNSYEDFLDAR,50,2;ANLINNIFELAGLGK,59,2	-0.227902	5.32
IPI00206624	78 kda glucose-regulated protein precursor.	1001/23	72473	0	plasma membrane	binding	ALSSQHQAR,38,2;VLEDSDLKK,16,2;ITITNDQNR,56,2;VTAEDKGTGNK,12,2;VYEGERPLTK,31,2VEIIANDQGNR,68,2;TWNDPSVQQDIK,82,2;SDIDEIVLVGGSTR,53,2;TFAPEEISAMVLTK,82,2;ITPSYVAFTPEGER,65,2;NQLTSNPENTVFDAK,19,2;DNHLLGTFDLTGIPPAPR,25,3;NELESYAYSLK,48,2;IINEPTAAAIAYGLDK,105,2;VTHAVVTVPAYFNDAQR,47,3;DAGTIAGLNVMR,66,2;TKPYIQVDIGGGQTK,48,2;NQLTSNPENTVFDAKR,24,3;SQIFSTASDNQPTVTIK,29,3;IDTRNELESYAYSLK,26,3;ELEEIVQPIISK,6…	-0.481193	5.03
IPI00206668	Ectonucleoside triphosphate diphosphohydrolase 1.	46/1	57998	2	plasma membrane	ion binding	QSADEVLAAVSR,46,2	-0.117221	7.34
IPI00206703	Ras-related protein ral-b.	43/1	23417	0	plasma membrane	signal transduction	VIMVGSGGVGK,43,2	-0.433813	10.8
IPI00206951	Isoform alpha-7x1b of integrin alpha-7.	110/2	127520	1	plasma membrane	cell adhesion	SEELSFVAGAPR,62,2;LIPEVVLSGER,48,2	-0.210217	5.57
IPI00207292	Isoform 4 of flotillin-2.	595/13	41953	0	plasma membrane	signal transduction	TQTAVVQR,17,2;EVAAPDVGR,16,2;SAFSEEVNIK,49,2;DADIGVAEAER,46,2;QVLLAQAEAEK,51,2;TAEAQLAYELQGAR,51,2;VDEIVVLSGDNSK,68,2;NVVLQTLEGHLR,34,2;IGEAEAAVIEAMGK,73,2;MALVLEALPQIAAK,76,2;TDKELIATVR,21,2;QIAVEAQEILR,50,2;LLAELPASVHALTGVDLSK,43,3	-0.161741	5.16
IPI00207355	Heat shock-related 70 kda protein 2.	696/13	69884	0	plasma membrane	binding	ITITNDKGR,35,2;LLQDFFNGK,59,2;VEIIANDQGNR,68,2;DAGTITGLNVLR,57,2;ARFEELNADLFR,67,2;TTPSYVAFTDTER,99,2;IINEPTAAAIAYGLDK,105,2;STAGDTHLGGEDFDNR,70,2;IINEPTAAAIAYGLDKK,23,3;LLQDFFNGKELNK,29,3;NAVESYTYNIK,46,2;LDKGQIQEIVLVGGSTR,22,3;VQSAVITVPAYFNDSQR,16,3	-0.479305	5.37
IPI00207390	Annexin a3.	287/8	28539	0	plasma membrane	binding	SEIDLLDIR,48,2;LTFDEYR,21,2;TLINILTER,50,2;GAGTDEFTLNR,62,2;QYQEAYEQALK,32,2;NTPAFLAGR,38,2;GMGTDEDTLIEILTTR,18,3;EISQAYYTAYK,18,2	-0.486728	5.8
IPI00208061	Sodium/potassium-transporting ATPase subunit beta-3.	199/4	32151	1	plasma membrane	ion transport	EVTIECQIDGTR,66,2;LFIYNPTSGEFLGR,75,2;EENIANIVTYPDDGLIDLK,38,3;SFHQSLAEWK,20,2	-0.260573	8.04
IPI00208154	Cd81 antigen.	75/2	26555	4	plasma membrane	binding	NSLCPSSSNSFTQLLK,55,2;QFYDQALQQAVMDDDANNAK,20,3	0.674153	5.08
IPI00208249	chloride intracellular channel protein 4.	172/5	28843	0	plasma membrane	ion channel	FSAYIK,15,2;NFDIPK,29,2;LFMILWLK,25,2;EVEIAYSDVAK,20,2;GVVFSVTTVDLK,83,2	-0.400395	5.72
IPI00208422	Dipeptidyl peptidase 4.	114/4	88774	1	plasma membrane	catalytic	YYQLGCR,15,2;TYTLADYLK,15,2;VLEDNSALDK,34,2;LGTLEVEDQIEAAR,50,2	-0.354368	5.86
IPI00208699	Contactin-associated protein 1 precursor.	68/3	157765	1	plasma membrane	cell adhesion	FNNVAPLK,22,2;ITFEGNVAFR,16,2;VMETGVIDPEIQR,30,2	-0.306445	6.5
IPI00208784	Isoform 1 of flotillin-1.	710/14	47755	0	plasma membrane	signal transduction	LPESVER,16,2;VQVQVVER,44,2;SPPVMVAGGR,45,2;ATYDIEVNTR,63,2;HGVPISVTGIAQVK,26,2;VFVLPCIQQIQR,40,2;VTGEVLDILSR,76,2;AQQVAVQEQEIAR,87,2;ISLNTLTLNVK,53,2;ITLVSSGSGTMGAAK,42,2;VSAQCLSEIEMAK,62,2;AQADLAYQLQVAK,73,2;VASSDLVNMGISVVSYTLK,31,3;TEAEIAHIALETLEGHQR,52,3	-0.355841	6.51
IPI00209113	Myosin-9.	178/6	227566	0	plasma membrane	binding	QLLQANPILEAFGNAK,26,3;LQQELDDLLVDLDHQR,19,3;DFSALESQLQDTQELLQEENR,60,3;EAELTKVR,15,2;ELEDATETADAMNREVSSLK,15,3;EQADFAIEALAK,43,2	-0.490909	9.34
IPI00209247	Isoform 1 of lin-7 homolog a.	41/1	25963	0	plasma membrane	transport	EQNSPIYISR,41,2	-0.0263941	8.92
IPI00209258	Spectrin alpha chain, brain.	67/3	285336	0	plasma membrane	binding	MDGMGIEMIDEK,18,3;INHADFATVQLR,25,2;LFVGGAPPEFQPSPLR,24,2	-0.430984	5.82
IPI00209283	Vesicle-associated membrane protein-associated protein b.	145/4	27127	1	plasma membrane	binding	GPFTDVVTTNLK,74,2;ALPSNSPMAALAASGK,21,2;QLKEEDGLR,18,2;TEAPVAAKPLTSPLDDAEVKK,32,3	-0.316049	7.37
IPI00209290	Vesicle-associated membrane protein-associated protein a.	129/2	28051	1	plasma membrane	binding	GPFTDVVTTNLK,74,2;VAHSDKPGSTSAVSFR,55,3	-0.396386	8.57
IPI00209291	Protein fam62a.	456/14	121369	1	plasma membrane	binding	ALTLGALTLPLAR,67,2;SNSSFMSR,21,2;QLLDDEER,23,2;VELGEKPVR,33,2;LLAETVAPAVR,47,2;ILYLDSSEMR,16,2;IHVLEAQDLIAK,53,2;LLVPLVPDLQDVAQLR,62,2;SDPYALVR,23,2;SQELDVQVKDDSR,15,3;GANPHLQTFTFTR,23,3;SSELAAALLSVYLER,23,2;DGGSGVPPAGPGAASEALAVLTSFGR,29,3;SPEEGAGPEPSGQSPATDSTR,21,3	-0.270496	5.43
IPI00210097	Isoform 2b of GTPase KRas.	31/1	21709	0	plasma membrane	catalytic	QGVDDAFYTLVR,31,2	-0.580851	8.22
IPI00210381	Ras-related protein Rab-11B.	158/3	24588	0	plasma membrane	signal transduction	VVLIGDSGVGK,51,2;AQIWDTAGQER,50,2;GAVGALLVYDIAK,57,2	-0.435321	5.46
IPI00210536	Isoform l-mag of myelin-associated glycoprotein precursor.	336/8	70164	1	plasma membrane	cell adhesion	DTVQCLCVVK,53,2;TQVVHESFQGR,49,2;GQAQAPPR,26,2;LLGDLGLR,51,2;EFVYSER,26,2;SGLLLTSILTLR,61,2;SNPEPSVAFELPSR,26,2;LREDEGTWVQVSLLHFVPTR,44,3	-0.114217	4.93
IPI00210733	Small GTP-binding protein Rab5.	116/3	23828	0	plasma membrane	signal transduction	LVLLGESAVGK,56,2;TSMNVNEIFMAIAK,15,2;GVDLTEPAQPAR,45,2	-0.416744	8.29
IPI00210815	Rho-related GTP-binding protein rhob precursor.	78/2	22565	0	plasma membrane	signal transduction	EVFETATR,23,2;TCLLIVFSK,55,2	-0.259694	4.99
IPI00211012	Voltage-gated potassium channel subunit beta-2.	38/1	41280	0	plasma membrane	ion channel	AEVVLGNIIK,38,2	-0.553271	10.1
IPI00211448	Eh-domain containing 2.	218/8	61370	0	plasma membrane	catalytic	GYDFPAVLR,31,2;LLEALDEMLTHDIAK,20,3;TSFIQYLLEQEVPGSR,43,3;VVGTPEVLR,21,2;LNPFGNTFLNR,23,2;TVTSSLKELYR,20,2;ADMVETQQLMR,27,2;LFELEEQDLFRDIQGLPR,33,3	-0.350181	5.94
IPI00211616	4f2 cell-surface antigen heavy chain.	87/2	58150	1	plasma membrane	transport	IGDLQAFVGPEAR,68,2;GQNEDPGSLLTQFR,19,2	-0.126186	5.12
IPI00212314	Moesin.	160/5	67868	0	plasma membrane	binding	EALLQASR,15,2;ALELEQER,51,2;ALTSELANAR,35,2;IGFPWSEIR,41,2;AQMVQEDLEK,18,2	-0.983536	6.07
IPI00212655	Guanine nucleotide-binding protein g(i)/g(s)/g(t) subunit beta 1.	502/10	38151	0	plasma membrane	signal transduction	VHAIPLR,30,2;AGVLAGHDNR,43,2;LLVSASQDGK,68,2;LFVSGACDASAK,79,2;IYAMHWGTDSR,38,2;LIIWDSYTTNK,74,2;ACADATLSQITNNIDPVGR,88,3;LLLAGYDDFNCNVWDALK,19,3;ELAGHTGYLSCCR,36,2;KACADATLSQITNNIDPVGR,27,3	-0.231176	5.46
IPI00212658	Guanine nucleotide-binding protein g(i)/g(s)/g(t) subunit beta 2.	356/7	38048	0	plasma membrane	signal transduction	VHAIPLR,30,2;AGVLAGHDNR,43,2;LLVSASQDGK,68,2;TFVSGACDASIK,58,2;IYAMHWGTDSR,31,2;LIIWDSYTTNK,74,2;ACGDSTLTQITAGLDPVGR,52,3	-0.177059	5.46
IPI00213585	Isoform short of calcium-transporting ATPase type 2c member 1.	100/3	101519	8	plasma membrane	ion transport	MMQAEEAPK,22,2;SNIAFMGTLVR,29,2;GQTLALTQQQR,49,2	0.163983	6.19
IPI00214278	Isoform a of potassium voltage-gated channel subfamily kqt member 2.	33/2	94802	5	plasma membrane	ion channel	QVLSMEK,15,2;SLQSRVDQIVGR,18,2	-0.33885	9.39
IPI00214435	Integrin beta-4 precursor.	241/6	198633	2	plasma membrane	cell adhesion	FQVQLSNPK,37,2;TSGFLCNDR,26,2;SQVSPQGLQVR,43,2;QLTSDYTIGFGK,30,2;LLELQEVDSLLR,65,2;TEVTSDTLQK,40,2	-0.422911	5.57
IPI00214787	Monocarboxylate transporter 1.	81/1	53831	11	plasma membrane	transport	SDANTDLIGGSPK,81,2	0.371862	8.61
IPI00215235	Isoform 2 of septin-9.	130/5	46668	0	plasma membrane	cell adhesion	STLINTLFK,28,2;ADTLTLEER,26,2;VVNIVPVIAK,15,2;SITHDIEEK,28,2;YLQEEVNINR,33,2	-0.422911	5.57
IPI00215465	Alpha crystallin b chain.	59/1	20076	0	plasma membrane	metabolic	APSWIDTGLSEMR,59,2	-0.3	9.1
IPI00230793	Isoform 3 of plectin-1.	68/3	518765	0	plasma membrane	structure	RPSFAEK,21,2;LAEVEAALEK,26,2;SILDEELQR,21,2	-0.686004	5.6
IPI00230866	Guanine nucleotide-binding protein alpha-12 subunit.	86/2	44208	0	plasma membrane	signal transduction	ILLLGAGESGK,57,2;MVDVGGQR,29,2	-0.356201	9.84
IPI00230868	Guanine nucleotide binding protein, alpha q polypeptide.	585/15	42416	0	plasma membrane	signal transduction	MVDVGGQR,29,2;INDEIER,31,2;YYLNDLDR,47,2;LLLLGTGESGK,61,2;VSAFENPYVDAIK,108,2;DLLEEK,15,1;EYQLSDSTK,17,1;VADPSYLPTQQDVLR,60,2;VPTTGIIEYPFDLQSVIFR,47,3;LVYQNIFTAMQAMIR,46,3;IMYSHLVDYFPEYDGPQR,22,3;VRVPTTGIIEYPFDLQSVIFR,35,3;RINDEIER,27,2;DTILQLNLK,15,2;IPYKYEHNK,25,2	-0.447354	5.38
IPI00231001	Guanine nucleotide-binding protein g(t), alpha-3 subunit.	116/3	40781	0	plasma membrane	signal transduction	LLLLGAGESGK,63,2;ELEKK,17,1;MFDVGGQR,36,2	-0.334463	5.5
IPI00231102	Myelin proteolipid protein.	410/8	30855	4	plasma membrane	signal transduction	LIETYFSK,61,2;TSASIGSLCADAR,92,2;GLSATVTGGQK,60,2;MYGVLPWNAFPGK,54,2;VCGSNLLSICK,59,2;OxidationM,43,2;QIFGDYK,15,2;GLLECCAR,26,2	0.550181	8.7
IPI00231134	Guanine nucleotide-binding protein subunit beta 2-like 1.	202/5	35853	0	plasma membrane	signal transduction	VWQVTIGTR,42,2;DETNYGIPQR,22,2;DVLSVAFSSDNR,64,2;YWLCAATGPSIK,29,2;IIVDELKQEVISTSSK,45,3	-0.250312	7.44
IPI00231267	Isoform a of plasma membrane calcium-transporting ATPase 1.	131/3	139601	7	plasma membrane	ion transport	MVTGDNINTAR,38,2;GIIDSTVSEQR,40,2;QVVAVTGDGTNDGPALK,53,2	-0.106888	5.8
IPI00231451	Sodium/potassium-transporting ATPase alpha-3 chain.	1389/28	113045	8	plasma membrane	ion transport	AAVPDAVGK,32,2;LIIVEGCQR,53,2;IATLASGLEVGK,95,2;LNIPVSQVNPR,70,2;NMVPQQALVIR,58,2;QGAIVAVTGDGVNDSPALKK,60,3;GVVVATGDR,45,2;TDKLVNER,28,2;NSVFQQGMK,34,2;VIMVTGDHPITAK,81,2;GVGIISEGNETVEDIAAR,139,2;OxidationM,66,2;VAEIPFNSTNK,47,2;GGQDNIPVLK,25,2;QGAIVAVTGDGVNDSPALK,111,2;DVAGDASESALLK,93,2;CATILLQGK,30,2;CIELSSGSVK,40,2;LIFDNLKK,31,2;GGQDNIPVLKR,16,3;VDNSSLTGESEPQTR,76,2;MSVEEVCR,51,2;ADIGVAMGIAGS…	-0.00661402	5.22
IPI00231462	Isoform short of potassium-transporting ATPase alpha chain 2.	169/6	115643	8	plasma membrane	ion transport	LIFDNLKK,25,2;VAEIPFNSTNK,27,2;VIMVTGDHPITAK,52,2;LIIVEGCQR,33,2;NSIFQQGLFR,15,2;TGTLTQNR,17,2	-1.00125	10.46
IPI00231502	Isoform 2 of ap-2 complex subunit beta-1.	78/3	106537	0	plasma membrane	catalytic	LLSTDPVTAK,15,2;LAPPLVTLLSGEPEVQYVALR,33,3;NINLIVQK,30,2	-0.40764	4.74
IPI00231610	Calpain-1 catalytic subunit.	40/1	82752	0	plasma membrane	catalytic	APSDLYQIILK,40,2	-0.390463	5.41
IPI00231615	Annexin a1.	636/13	39147	0	plasma membrane	signal transduction	SEIDMNEIK,32,2;TPAQFDADELR,67,2;GTDVNVFNTILTTR,81,2;DITSDTSGDFR,53,2;GVDEATIIDILTK,90,2;GLGTDEDTLIEILTTR,104,2;GGPGSAVSPYPSFNPSSDVAALHK,41,3;GVDEATIIDILTKR,43,2;AAYLQETGKPLDETLKK,22,3;CLTTIVK,17,2;ALYEAGER,27,2;CATSTPAFFAEK,33,2;YGIPLCQAILDETKGDYEK,26,3	-0.430636	6.67
IPI00231726	Guanine nucleotide-binding protein g.	365/8	41066	0	plasma membrane	signal transduction	LLLLGAGESGK,76,2;DLFEEK,26,2;IDFGEAAR,47,2;MFDVGGQR,39,2;DGGVQACFSR,35,2;TTGIVETHFTFK,62,2;LFDSICNNK,53,2;LKIDFGEAAR,27,2	-0.360169	5.4
IPI00231733	Guanine nucleotide-binding protein g(i), alpha-1 subunit.	414/11	40889	0	plasma membrane	signal transduction	DLFEEK,26,2;IDFGDAAR,22,2;MFDVGGQR,39,2;LLLLGAGESGK,65,2;LKIDFGDAAR,33,2;DSGVQACFNR,39,2;TTGIVETHFTFK,62,2;EIYTHFTCATDTK,23,3;LFDSICNNK,53,2;AVVYSNTIQSIIAIIR,16,3;EYQLNDSAAYYLNDLDR,36,3	-0.320339	5.57
IPI00231742	Catalase.	260/5	60062	0	plasma membrane	transport	LVNANGEAVYCK,91,2;FNSANEDNVTQVR,98,2;NLPVEEAGR,15,2;NFTDVHPDYGAR,34,2;VQALLDQYNSQKPK,22,3	-0.199733	5.21
IPI00231925	Guanine nucleotide-binding protein g(i), alpha-2 subunit.	1001/21	41043	0	plasma membrane	signal transduction	DLFEEK,26,2;MFDVGGQR,39,2;LLLLGAGESGK,76,2;YDEAASYIQSK,63,2;TTGIVETHFTFK,62,2;LWADHGVQACFGR,35,3;AMGNLQIDFADPQR,80,2;EIYTHFTCATDTK,23,3;RLWADHGVQACFGR,36,3;IAQSDYIPTQQDVLR,67,2;OxidationM,51,2;LFDSICNNK,53,2;EYQLNDSAAYYLNDLER,48,3;AMGNLQIDFADPQRADDAR,43,3;SREYQLNDSAAYYLNDLER,56,3;AVVYSNTIQSIMAIVK,110,2;FEDLNKR,27,2;IIHEDGYSEEECR,35,3;FEDLNK,17,2;IIHEDGYSEEECRQYR,18,3;QLFALSCAAEEQGMLPEDLSGVIR,36,3	-0.371549	5.2
IPI00231965	ADP-ribosylation factor 5.	116/2	20631	0	plasma membrane	signal transduction	ILMVGLDAAGK,64,2;LGEIVTTIPTIGFNVETVEYK,52,3	0.0409763	8.85
IPI00232001	Isoform 2 of periaxin.	516/10	16072	0	plasma membrane	binding	LLQCAEPYK,56,2;SLSLQEGDQLLSAR,107,2;TVPTGDLALRPGTVSGYEMK,40,3;VSFCLKR,30,2;VFFENFK,27,2;VFFENFKYEDALR,87,2;OxidationM,21,3;LLQCAEPYKVSFCLK,26,2;EGIFVR,15,2;AELVEIIVETEAQTGVSGFNVAGGGK,107,3	-0.211565	5.34
IPI00285606	Isoform 1 of cell division control protein 42 homolog precursor.	129/4	21587	0	plasma membrane	signal transduction	NVFDEAILAALEPPEPK,44,3;YVECSALTQK,48,2;QKPITPETAEK,17,2;CVVVGDGAVGK,20,2	-0.157068	5.78
IPI00325146	Isoform short of annexin a2.	1401/29	38939	0	plasma membrane	signal transduction	TPAQYDASELK,79,2;TNQELQEINR,79,2;LLVALAK,41,2;SEVDMLK,41,2;DALNIETAIK,66,2;ALLYLCGGDD,53,2;QDIAFAYQR,59,2;SLYYFIQQDTK,60,2;GVDEVTIVNILTNR,79,2;TPAQYDASELKASMK,43,3;TKGVDEVTIVNILTNR,83,2;RAEDGSVIDYELIDQDAR,99,2;DKVLIR,27,2;KLLVALAK,15,2;ELYDAGVK,26,2;OxidationM,18,3;DIISDTSGEFRK,53,2;SYSPYDMLESIR,72,2;SYSPYDMLESIRK,52,2;SNAQRQDIAFAYQR,26,3;SALSGHLETVMLGLLK,60,3;GLGTDEDSLIEIICSR,102,2;SLYYFIQQDTKGD…	-0.526254	7.33
IPI00325847	GPI-anchored ceruloplasmin.	41/2	124469	0	plasma membrane	transport	VFFEQGATR,22,2;DIFTGLIGPMK,19,2	-0.482196	5.36
IPI00325912	Catenin beta-1.	78/3	86027	0	plasma membrane	binding	LAEPSQMLK,9,2;SPQMVSAIVR,21,2;LLNDEDQVVVNK,48,2	-0.0375291	9.02
IPI00326260	Isoform 2 of neuroplastin precursor.	35/1	44246	1	plasma membrane	binding	IVTSEEVIIR,35,2	-0.44631	8.59
IPI00326305	Sodium/potassium-transporting ATPase alpha-1 chain precursor.	1913/37	114293	10	plasma membrane	ion transport	AAVPDAVGK,32,2;GIVVYTGDR,52,2;LIIVEGCQR,53,2;AVAGDASESALLK,110,2;NMVPQQALVIR,58,2;AVFQANQENLPILKR,20,3;QGAIVAVTGDGVNDSPALKK,60,3;TDKLVNER,28,2;LSLDELHR,52,2;NSVFQQGMK,34,2;TSATWFALSR,81,2;IVEIPFNSTNK,53,2;LNIPVNQVNPR,73,2;VIMVTGDHPITAK,81,2;ADIGVAMGIVGSDVSK,107,2;SPDFTNENPLETR,105,2;GVGIISEGNETVEDIAAR,139,2;AAEILAR,43,2;AVFQANQENLPILK,85,2;QGAIVAVTGDGVNDSPALK,111,2;YHTEIVFAR,24,2;IAGLCNR,22,2;YGT…	0.00205279	5.26
IPI00326412	Gamma-enolase.	60/1	47510	0	plasma membrane	catalytic	IEEELGEEAR,60,2	-0.371549	5.2
IPI00326462	Ectonucleotide pyrophosphatase/phosphodiesterase 3.	318/12	100946	1	plasma membrane	catalytic	QWLAYR,18,2;EYVSGFGK,20,2;AEDLWVEER,24,2;TYLPTFETII,51,2;LALATEEPIKK,23,2;LNLSGGEVSATEK,27,2;STQIWTCNSFR,13,2;SDQHFKPYLTPDLPK,15,3;SGPVSAGVIK,23,2;TQPVSEILQLK,16,2;APFYQPSHAEELSK,22,3;IATLLQWLDLPK,66,2	-0.393143	5.93
IPI00326646	Sodium channel.	98/4	197410	16	plasma membrane	ion channel	EDLNPLASIK,22,2;ITYEPITTTLK,19,2;GLVPFTAESLELIK,37,2;LTSPEPKGLVPFTAESLELIK,20,3	0.193071	6.31
IPI00327143	Alkaline phosphatase, tissue-nonspecific isozyme precursor.	100/2	57965	0	plasma membrane	catalytic	LDGLDLISIWK,52,2;GFFLLVEGGR,48,2	-0.332252	6.35
IPI00327202	Aquaporin-1.	77/2	29066	6	plasma membrane	water channel	SFGSAVLTR,41,2;NQTLVQDNVK,36,2	0.488104	7.45
IPI00328033	Isoform 1 of periaxin.	4755/97	146537	0	plasma membrane	binding	FGLSGPK,47,2;VGLASPSK,40,2;LKLPTLK,44,2;LPLFGLAR,50,2;MPSFGLSR,42,2VSELKLPK,43,2;VPEIKLPK,34,2;IPEVQLPK,58,2;LPELQLPK,56,2;LPSAEVGVPK,59,2;VAVGTGEAGFR,101,2;LNIQSLSPVK,64,2;EVAEEAQVAR,77,2;VPEMAVPDVR,61,2;IPDMAVPDVR,58,2;LLQCAEPYK,56,2;LNIQSLSPVKK,57,2;VPQVPDVHLPK,56,2;QVVAEGQEGAQR,63,2;MPSFGISVAGPEVK,104,2;SLSLQEGDQLLSAR,116,2;LPSVGFSETAAPGSAR,115,2;VTSGVKPSGLQVSTTR,81,2;IPEMAVPDVHLPEVK,69,2;TVP…	-0.251916	8.6
IPI00331967	Soluble adenylyl cyclase.	54/2	188259	0	plasma membrane	binding	QLEALFMK,30,2;ILEQTVR,24,2	-0.016489	6.61
IPI00339124	Sodium/potassium-transporting ATPase subunit beta-1.	258/6	35762	1	plasma membrane	ion transport	SYEAYVLNIIR,70,2;YNPNVLPVQCTGK,38,2;VAPPGLTQIPQIQK,55,2;YNPNVLPVQCTGKR,18,3;AYGENIGYSEK,62,2;TEISFRPNDPK,15,2	-0.524183	8.82
IPI00358209	59 kda protein.	112/4	59114	0	plasma membrane	binding	FIVLNPAR,21,2;AVVDAGITTK,23,2;VENNDLVIAR,20,2;TCILDVNPQALK,48,2	-0.287595	5.98
IPI00358313	Proteolipid protein 2.	46/1	16831	4	plasma membrane	structure	HTAAPTDPTDGP,46,2	0.805298	6.09
IPI00358406	Catenin (cadherin-associated protein), alpha 1.	51/2	100858	0	plasma membrane	cell adhesion	SDALNSAIDK,24,2;LLEPLVTQVTTLVNTNSK,27,3	-0.586007	8.46
IPI00360645	Guanine nucleotide binding protein, alpha 14.	135/4	41871	0	plasma membrane	signal transduction	DLLEEK,15,1;LLLLGTGESGK,61,2;LVYQNIFTAMQAMIR,30,3;MVDVGGQR,29,2	-0.362535	5.81
IPI00360766	Similar to procollagen, type xiv, alpha 1.	119/3	194364	1	plasma membrane	cell adhesion	VIVVITDGR,35,2;TLPTSGPQNLR,52,2;EAGVELFAIGVK,32,2	-0.655172	10.4
IPI00360894	Nectin-like protein 4.	358/9	43211	1	plasma membrane	unknown	VWSVASTVR,47,2;FQLEEFSPR,45,2;QTQYVLDVQYSPTAR,45,3;LHQYDGSIVVIQNPAR,55,3;GSYLTHEASGLDEQGEAR,44,3;GVSSGQENGKVWSVASTVR,24,3;SRPAAVLR,22,2;IHASQAVVR,38,2;EQAVEGGEVELSCLVPR,38,3	-0.225515	5.8
IPI00361924	Annexin a7.	174/5	50272	0	plasma membrane	signal transduction	GAGTDDSTLVR,49,2;EFSGYVESGLK,29,2;VLIEILCTR,19,2;GFGTDEQAIVDVVSNR,31,3;SEIDLVQIK,46,2	-0.485529	5.68
IPI00362014	Tln1 protein.	44/2	273096	0	plasma membrane	binding	VMVTNVTSLLK,23,2;QAAASATQTIAAAQHAASAPK,21,3	-0.177593	5.48
IPI00363265	Stress-70 protein, mitochondrial precursor.	177/5	74097	0	plasma membrane	protein folding	QAASSLQQASLK,31,2;VQQTVQDLFGR,51,2;DAGQISGLNVLR,38,2;AQFEGIVTDLIK,27,2;TTPSVVAFTPDGER,30,2	-0.419735	5.87
IPI00363395	Ras-related protein rap-1b precursor.	238/6	21013	0	plasma membrane	signal transduction	KTPVPGK,21,1;INVNEIFYDLVR,84,2;QWSNCAFLESSAK,19,2;LVVLGSGGVGK,62,2;YDPTIEDSYR,33,2;SKINVNEIFYDLVR,19,3	-0.375	5.34
IPI00363550	Similar to transferrin receptor.	112/5	86221	1	plasma membrane	receptor	LNSIEFTDIIK,26,2;VSASPLLYTLMGK,32,2;SSVGTGLLLK,14,2;ILNIFGVIK,25,2;LELSQNQNVK,15,2	-0.252825	5.74
IPI00363807	Similar to gap junction epsilon-1 protein.	151/3	29484	4	plasma membrane	cell adhesion	FLLPVLVGFR,60,2;EDPCIGSTTCFQSHPSEK,40,3;MPSTFICR,51,2	0.238132	8.74
IPI00364621	Annexin a11.	163/4	54468	0	plasma membrane	binding	SELDLLDIR,48,2;TPVLFDVYEIK,55,2;QQILLSFK,15,2;DVQELYAAGENR,45,2	-0.510736	7.31
IPI00365237	Isoform 1 of claudin-19.	65/1	23699	4	plasma membrane	binding	LYDSLLALDGHIQSAR,65,3	0.507143	8.47
IPI00365286	Similar to vinculin.	40/1	117112	0	plasma membrane	cell adhesion	IPTISTQLK,40,2	-0.800432	5.22
IPI00365423	Protein phosphatase 2 (formerly 2a), regulatory subunit a (pr 65),alpha isoform.	80/2	66079	0	plasma membrane	cell adhesion	LSTIALALGVER,35,2;IGPILDNSTLQSEVKPILEK,45,3	0.0192547	9.41
IPI00365669	Cation-dependent mannose-6-phosphate receptor precursor.	52/2	31589	1	plasma membrane	transport	NEVALLER,26,2;AVVMISCNR,26,2	-0.160432	5.16
IPI00365705	Similar to potassium-transporting ATPase alpha chain 1.	229/4	115745	8	plasma membrane	ion transport	LIFDNLKK,28,2;VIMVTGDHPITAK,73,2;VDNSSLTGESEPQTR,76,2	0.0644101	5.57
IPI00366719	Similar to guanine nucleotide-binding protein g(t), alpha-1 subunit.	118/3	40383	0	plasma membrane	signal transduction	MFDVGGQR,36,2;LLLLGAGESGK,65,2;ELEKK,17,1	-0.288571	5.31
IPI00368308	Similar to guanine nucleotide-binding protein g(t), alpha-2 subunit.	156/5	40681	0	plasma membrane	signal transduction	DLFEEK,26,2;MFDVGGQR,39,2;LLLLGAGESGK,69,2;LQEDADKEAK,5,2;ELEKK,17,1	-0.302825	5.09
IPI00368431	103 kda protein.	325/12	89417	0	plasma membrane	signal transduction	LVSPEQPPK,51,2;EVQTSELKAEVASQK,18,3;EASTLIDRPAPQFER,27,3;GLSPAQADSQFLENAKR,18,3;VRPGELEQFESTIGFK,38,3;FLTLGSK,30,2;SNFYIK,28,2;NWLDPAK,20,2;FYPPDPSQLTEDITR,20,3;YFLCLQLR,31,2;VCVEHHTFYR,16,2;VTLLDGTEFSCDLEKR,28,3	-0.354884	6.09
IPI00369635	Radixin.	92/2	68672	0	plasma membrane	binding	ALELEQER,51,2;IGFPWSEIR,41,2	-0.996569	5.88
IPI00370681	Capping protein (actin filament) muscle z-line, alpha 2.	40/1	33118	0	plasma membrane	structure	LLLNNDNLLR,40,2	-0.232361	5.15
IPI00371187	Ras-related protein Rab-35.	148/2	23296	0	plasma membrane	signal transduction	LLIIGDSGVGK,86,2;LQIWDTAGQER,62,2	-0.472637	8.51
IPI00371634	B-cell receptor-associated protein 31.	204/5	27951	3	plasma membrane	transport	LDVGSPEMK,28,1;AENEALAMQK,62,2;GTAEDGGKLDVGSPEMK,47,3;LKDELASTK,24,2;RLVTLISQQATLLASNEAFK,43,3	-0.226122	8.9
IPI00371853	Similar to collagen alpha-1(vi) chain precursor.	74/2	109878	0	plasma membrane	structure	IALVITDGR,46,2;VPNYQALLR,28,2	-0.535805	5.17
IPI00372388	T-complex protein 1 subunit gamma.	174/4	61179	0	plasma membrane	protein folding	EILSEVER,21,2;TAVETAVLLLR,76,2;IVLLDSSLEYK,54,2;NLQDAMQVCR,23,2	-0.270642	6.1
IPI00372839	Similar to procollagen, type vi, alpha 2.	85/4	110732	0	plasma membrane	cell adhesion	NLNEQGLR,21,2;RDDDPLNAR,7,2;VFAVVITDGR,32,2;VGVVQYSHEGTFEAIR,25,3	-0.648783	6.12
IPI00373419	Non-erythrocyte beta-spectrin.	358/14	251733	0	plasma membrane	binding	ISMRQSK,16,2;VAVVNQIAR,31,2;VQAVVAVAR,30,2;VLLLSQDYGK,23,2;QALQDTLALYK,45,2;ELALR,1,1;AAMRETWLSENQR,8,2;LAGIEER,8,2;LLEVLSGER,28,2;LTTLELLEVR,16,2;EIGQSVDEVEK,16,2;VLDNAIETEK,16,2;DLDDFQSWLSR,63,2;DASVAEAWLLGQEPYLSSR,57,3	-0.746614	5.37
IPI00388054	Golli-mbp isoform 1.	235/7	21303	0	plasma membrane	structure	YLATASTMDHAR,71,2;DTGILDSIGR,64,2;HGFLPR,23,2;HRDTGILDSIGR,29,2;GSGKVSSEA,15,2;FFSGDRGAPK,15,2;FFSGDR,18,2	-1.13147	6.15
IPI00388289	Isoform 2 of cell division control protein 42 homolog precursor.	104/4	21668	0	plasma membrane	binding	YVECSALTQK,48,2;NVFDEAILAALEPPETQPK,19,3;CVVVGDGAVGK,20,2;QKPITPETAEK,17,2	-0.16178	5.48
IPI00390795	ATPase, Na+/K+ transporting, alpha 4 polypeptide.	398/8	115260	10	plasma membrane	ion transport	IMESFK+OxidationM,45,2;LIFDNLKK,31,2;LIIVEGCQR,46,2;VAEIPFNSTNK,47,2;VIMVTGDHPITAK,81,2;VIMVTGDHPITAK+OxidationM,52,2;IAGLCNR,21,2;QAADMILLDDNFASIVTGVEEGR,75,3;	0.0337221	5.5
IPI00411230	Glutathione s-transferase mu 2.	82/2	25857	0	plasma membrane	catalytic	ITQSNAILR,41,2;LGLDFPNLPYLIDGSHK,41,3	0.517073	8.93
IPI00421874	Voltage-dependent anion-selective channel protein 1.	580/11	30851	0	plasma membrane	ion transport	LTLSALLDGK,88,2;WTEYGLTFTEK,58,2;YQVDPDACFSAK,60,2;LTFDSSFSPNTGKK,35,2;VNNSSLIGLGYTQTLKPGIK,49,3;VTQSNFAVGYK,88,2;LTFDSSFSPNTGK,53,2;LTLSALLDGKNVNAGGHK,16,3;TKSENGLEFTSSGSANTETTK,65,3;EHINLGCDVDFDIAGPSIR,21,3;WNTDNTLGTEITVEDQLAR,47,3	-0.422968	8.61
IPI00421888	Annexin a6.	1446/40	76106	0	plasma membrane	ion transport	IAQGAMYR,20,2;SEISGDLAR,35,2;ALIEILATR,61,2;ALLALCGGED,20,2;FMTVLCTR,26,2;FMTVLCTR+OxidationM,32,2;ILISLATGNR,50,2;SEIDLLNIR,63,2;DAISGIGTDEK,54,2;MLVVLLQGTR+OxidationM,27,2;GAGTDEKTLTR,39,2;TTGKPIEASIR,21,2;DAFVAIVQSVK,65,2;AANDFNPDADAK,92,2;GIGTDEATIIDIITQR,95,2;LVFDEYLK,22,2;2OxidationM,17,3;CLIEILASR,46,2;SELDMLDIR,65,2;EIKDAISGIGTDEK,26,2;TNEQIHQLVAAYK,64,2;LILGLMMPPAHYDAK,19,3;DLESDIIGDTSGH…	-0.432392	5.33
IPI00422067	Guanine nucleotide-binding protein subunit beta 4.	181/4	38080	0	plasma membrane	signal transduction	AGVLAGHDNR,28,2;LLVSASQDGK,52,2;LIIWDSYTTNK,74,2;TFVSGACDASSK,27,2	-0.187353	5.59
IPI00422092	Ras-related c3 botulinum toxin substrate 1 precursor.	204/6	21835	0	plasma membrane	signal transduction	YLECSALTQR,53,2;LTPITYPQGLAMAK,33,2;TVFDEAIR,49,2;AVLCPPPVK,18,2;CVVVGDGAVGK,20,2;KLTPITYPQGLAMAK,31,3	-0.100521	8.77
IPI00454444	Isoform 1 of plectin-1.	46/2	518765	0	plasma membrane	binding	LQAEEVAQQK,18,2;DSQDAGGFGPEDR,28,2	-0.774719	10.36
IPI00464815	Alpha-enolase.	237/7	47440	0	plasma membrane	catalytic	YNQILR,16,2;SCNCLLLK,20,2;IGAEVYHNLK,40,2;YITPDQLADLYK,46,2;VNQIGSVTESLQACK,49,2;GNPTVEVDLYTAK,46,2;LAMQEFMILPVGASSFR,20,3	-0.192857	6
IPI00464920	Guanine nucleotide-binding protein g(s) subunit alpha isoforms xlas.	213/6	123836	0	plasma membrane	signal transduction	LLLLGAGESGK,76,2;ALWEDEGVR,27,2;LQEALNLFK,38,2;IEDYFPEFAR,19,2;QYELL,15,1;VLTSGIFETK,38,2	-0.563549	4.71
IPI00470288	Creatine kinase b-type.	213/5	42983	0	plasma membrane	catalytic	FSEVLKR,15,2;VLTPELYAELR,50,2;FCTGLTQIETLFK,73,2;LAVEALSSLDGDLSGR,53,2;GTGGVDTAAVGGVFDVSNADR,22,3	-0.466142	5.32
IPI00471889	Annexin a5.	1423/28	35779	0	plasma membrane	signal transduction	TPEELR,37,2;GLGTDEDSILNLLTAR,122,2;QQIAEEFK,32,2;SEIDLFNIR,53,2;LIVALMKPSR,65,2;GAGTDDHTLIR,69,2;NFATSLYSMIK,50,2;ETSGNLENLLLAVVK,85,2;SIPAYLAETLYYAMK,76,2;VLTEIIASR,69,2;LYDAYELK,32,2;DLVNDMKSELTGK,29,2;SEIDLFNIRK,38,2;GTVTDFSGFDGR,89,2;ADAEVLR,32,2;FITILGTR,48,2;SELTGKFEK,45,2;WGTDEEKFITILGTR,27,3;ADAEVLRK,39,2;MLVVLLQANR,63,2;ALLLLCGGEDD,42,2;QQIAEEFKTLFGR,21,3;GAGTDEKVLTEIIASR,81,2;YMTISGFQIE…	-0.321944	4.85
IPI00471901	Adaptor protein complex ap-2, alpha 2 subunit.	127/5	105020	0	plasma membrane	transport	FVNLFPEVK,23,2;ILVAGDTMDSVK,47,2;VGGYILGEFGNLIAGDPR,24,3;ALLLSTYIK,17,2;NADVELQQR,16,2	-0.446882	6.38
IPI00476086	ATPase, h+ transporting, v0 subunit d isoform 1.	290/9	40731	0	plasma membrane	ion transport	MVVEFR,31,2;MVVEFR+OxidationM,15,2;SIAELVPK,20,2;ADDYEQVK,16,2;AYLESFYK,23,2;AKIDNYIPIF,21,2;NVADYYPEYK,39,2;LYPEGLAQLAR,62,2;LLFEGAGSNPGDK,63,2	-0.0925926	4.84
IPI00476292	121 kda protein.	384/12	121458	0	plasma membrane	catalytic	VFFEQGATR,22,2;AGLQAFFQVR,51,2;MYYSGVDLTK,22,2;DIFTGLIGPMK,36,2;TYIWQIPER,31,2;SSTVAPTLPGEVR,41,2;ETFTYEWTVPK,21,2;GQFPLSIQPMGVR,21,2;GQFPLSIQPMGVR+OxidationM,22,2;ALYSEYTDGTFTK,57,2;FTKENEGTYYGPDGR,28,3;DIASGLIGPLILCK,32,2	-0.490189	5.35
IPI00476991	Neural cell adhesion molecule 1, 140 kda isoform precursor.	273/8	95398	1	plasma membrane	cell adhesion	GLGEISAATEFK,70,2;EANMEGIVTIMGLKPETR,25,3;QDDGGSPIR,18,2;AGEQDASIHLK,19,2;FFLCQVAGDAK,36,2;NVDKNDEAEYVCIAENK,19,3;LEGQMGEDGNSIK,39,2;FIVLSNNYLQIR,47,2	-0.432867	4.81
IPI00480697	Isoform 2 of transient receptor potential cation channel subfamily vmember 5.	39/2	77382	6	plasma membrane	ion channel	GVKKPWIQLQK,24,2;LAGVEGNTVAR,15,2	0.0462908	6.28
IPI00480827	Sodium channel protein type 9 subunit alpha.	33/1	227945	21	plasma membrane	ion channel	EHKDEK,33,1	-0.0259577	6.1
IPI00515821	Membrane copper amine oxidase.	311/10	184955	1	plasma membrane	transport	YSTPLTR,18,2;FSVQGSQVR,42,2;ALDPALWTIQK,69,2;AAALAHLDR,36,2;YHLAVTQR,24,2;KLLETEEEAAFPLGNATPR,15,3;IQILSFAGKPLPQESPIEK,52,3;RPVLTR,18,1;APPLQFHPEGPR,16,2;DAFCVFEQNQGLPLRR,21,3	-0.170511	5.98
IPI00555185	RAB10, member RAS oncogene family.	240/4	22755	0	plasma membrane	signal transduction	LQIWDTAGQER,63,2;LLLIGDSGVGK,86,2;AFLTLAEDILR,72,2FHTITTSYYR,12,2;ANINIEK,19,2	-0.33	8.57
IPI00555187	Adenylyl cyclase-associated protein 1.	48/1	51899	1	plasma membrane	structure	GAVPYVQAFDSLLANPVAEYLK,48,3	-0.347973	4.74
IPI00556929	Isoform 1 of voltage-dependent anion-selective channel protein 3.	183/4	31292	0	plasma membrane	ion channel	LCQNNFALGYK,45,2;LTVDTIFVPNTGK,44,2;VNNASLIGLGYTQSLRPGVK,45,3;VCNYGLIFTQK,49,2	-0.296466	8.91
IPI00558343	Na+/K+-ATPase alpha-1 subunit (fragment).	93/2	27339	0	plasma membrane	ion transport	TSATWFALSR,19,2;AVAGDASESALLK,74,2	-0.159259	6.77
IPI00561657	Small VCP/p97-interacting protein.	50/1	8357	0	plasma membrane	unknown	GILDIQSVEAK,50,2	-0.878947	9.05
IPI00566814	Ox-2 membrane glycoprotein precursor.	60/2	31467	1	plasma membrane	binding	AVGPENMVTYSK,15,2;TTQEPLIVTWQK,45,2	-0.0183453	9.01
IPI00567084	Long-chain fatty acid transport protein 1.	50/1	72093	1	plasma membrane	transport	VLASYAQPIFLR,50,2	-0.0148607	8.76
IPI00567919	Similar to ap-2 complex subunit alpha-1 (adapter-related proteincomplex 2 alpha-1 subunit)	56/3	106703	0	plasma membrane	transport	EMGEAFAADIPR,16,2;VGGYILGEFGNLIAGDPR,24,3;NADVELQQR,16,2	-0.407743	8.87
IPI00569024	Plectin 10.	34/1	520084	0	plasma membrane	binding	LAAEQELIR,34,2	-0.686339	5.57
IPI00764984	Similar to integrin alpha-v precursor.	183/6	109860	1	plasma membrane	cell adhesion	MFLLVGAPK,19,2;AGTQLLAGLR,23,2;GLVYIFNGR,16,2;LNGFEVFAR,39,2;IYIGDDNPLTLTVK,64,2;AILNLQWPYK,22,2	-0.295219	5.26
IPI00767085	Similar to potassium channel tetramerisation domain containing protein12.	60/2	47077	0	plasma membrane	ion channel	DLQLVLPDYFPER,41,2;EVFGDTLNESR,19,2	-0.564186	9.36
IPI00768104	Similar to early endosome antigen 1.	58/3	162257	0	plasma membrane	ion binding	LAEMEEIK,26,2;SKLAEMEEIK,16,2;QLSSEKLMDK,16,2	-1.02176	5.64
IPI00776589	30 kda protein.	47/1	30718	0	plasma membrane	binding	SQGEEVDFAR,47,2	-0.252518	8.1
IPI00777130	94 kda protein.	144/4	95398	1	plasma membrane	cell adhesion	AGEQDASIHLK,24,2;GLGEISAATEFK,50,2;FFLCQVAGDAK,53,2;NVDKNDEAEYVCIAENK,17,3	-0.131475	8.94
IPI00777179	44 kda protein.	462/10	43907	0	plasma membrane	ion binding	NALLALAK,22,2;ALYEAGER,18,2;DITSDTSGDFR,47,2;TPAQFDADELR,58,2;CATSTPAFFAEK,17,2;GVDEATIIDILTK,79,2;GTDVNVFNTILTTR,85,2;GLGTDEDTLIEILTTR,79,2;AAYLQETGKPLDETLKK,30,3;DITSDTSGDFRNALLALAK,27,3	-0.511088	5.52
IPI00777883	Proteolipid protein.	129/3	27646	2	plasma membrane	signal transduction	GLSATVTGGQK,35,2;TSASIGSLCADAR,75,2;LIETYFSK,19,2	-0.508647	10.52
IPI00777983	20 kda protein.	668/16	17230	0	plasma membrane	binding	DTGILDSIGR,76,2;GAYDAQGTLSK,75,2;TTHYGSLPQK,32,2;TQDENPVVHFFK,72,2;NIVTPR,17,2;SPLPSHAR,34,2;HRDTGILDSIGR,40,3;FFSGDRGAPK,23,2;HGFLPR,23,2;YLATASTMDHAR,84,2;OxidationM,57,2;GAEGQKPGFGYGGR,16,2;SRPGLCHMYK,23,2;TPPPSQGK,18,2;TTHYGSLPQKSQR,55,2;SQRTQDENPVVHFFK,23,3	-1.06304	11.02
IPI00778633	Apolipoprotein h.	102/3	39743	0	plasma membrane	signal transduction	ITCPPPPIPK,44,2;TCPKPDELPFAVVVPLK,32,3;ATVLYQGQR,26,2	-0.793934	5.22
IPI00779955	Lysosomal membrane glycoprotein 2.	72/2	45571	1	plasma membrane	binding	YLDFIFAVK,23,2;TFQINTFNLK,49,2	0.0608273	7.98
IPI00780645	112 kda protein.	1078/21	113457	7	plasma membrane	transport	AAVPDAVGK,24,2;SPTWTALSR,23,2;LIIVEGCQR,44,2;LNIPVSQVNPR,70,2;NMVPQQALVIR,48,2;QGAIVAVTGDGVNDSPALKK,53,3;NSVFQQGMK,27,2;VIMVTGDHPITAK,70,2;GVGIISEGNETVEDIAAR,132,2;VAEIPFNSTNK,47,2;OxidationM,52,2;VLGFCQLNLPSGK,60,2;DTAGDASESALLK,61,2;QGAIVAVTGDGVNDSPALK,111,2;QAADMILLDDNFASIVTGVEEGR,47,3;LIFDNLKK,31,2;VDNSSLTGESEPQTR,74,2;DGPNALTPPPTTPEWVK,37,2;NSQTDKLVNER,18,2;SPEFTHENPLETR,32,3;CSTILVQGK,17,2	-0.0287953	5.38
IPI00781766	114 kda protein.	58/2	115260	7	plasma membrane	transport	LIIVEGCQR,36,2;VAEIPFNSTNK,22,2	-0.0358601	5.93
IPI00782006	109 kda protein.	57/2	103246	1	plasma membrane	cell adhesion	YNNQLATR,17,2;IYIGDDNPLTLTVK,40,2LNGFEVFAR,19,2	-0.228093	5.76
IPI00782735	83 kda protein.	717/14	84009	7	plasma membrane	transport	TDKLVNER,28,2;GIVVYTGDR,46,2;LIIVEGCQR,29,2;TSATWFALSR,46,2;AVAGDASESALLK,85,2;IVEIPFNSTNK,22,2;LNIPVNQVNPR,62,2;ADIGVAMGIVGSDVSK,21,2;GVGIISEGNETVEDIAAR,139,2;QGAIVAVTGDGVNDSPALKK,60,3;LIFDNLKK,25,2;OxidationM,83,2;AVFQANQENLPILK,40,2;QGAIVAVTGDGVNDSPALK,31,3	0.0709333	5.53
IPI00831745	annexin A6	2170/52	76108	0	plasma membrane	signal transduction	DAFVAIVQSVK,65,2;IAQGAMYR,18,2;ALIEILATR,76,2;LVFDEYLK,27,2;ILISLATGNR,53,2;CLIEILASR,49,2;SELDMLDIR,65,2;TTGKPIEASIR,31,3;AANDFNPDADAK,92,2;EIKDAISGIGTDEK,54,2;TNEQIHQLVAAYK,76,2;LILGLMMPPAHYDAK,22,3;GIGTDEATIIDIITQR,95,2;DLESDIIGDTSGHFQK,98,2;WGTDEAQFIYILGNR,69,2;SEIDLLNIR,63,2;GFGSDKESILELITSR,60,2;MLVVLLQGTR,59,2;DLMADLKSEISGDLAR,62,2;EMSGDVKDAFVAIVQSVK,48,3;FMTVLCTR,26,2;TNYDIEHVIK,47,2;SELD…	-0.51	5.53
IPI00889339	Rpl7 protein	246/7	30367	0	plasma membrane	ion transport	SVNELIYK,24,2;IALTDNSLVAR,73,2;AGNFYVPAEPK,26,2;SVNELIYKR,26,2;VPAVPETLK,22,2;KAGNFYVPAEPK,20,2;IVEPYIAWGYPNLK,55,2	-0.00705882	5.34
plasma membrane-associated proteins
IPI00896224	Actin, cytoplasmic 2	856/18	42052	0	cytoskeleton		AGFAGDDAPR,53,2;DLTDYLMK,38,2;GYSFTTTAER,58,2;EITALAPSTMK,48,2;DSYVGDEAQSK,54,2;AVFPSIVGRPR,33,2;QEYDESGPSIVHR,65,2;SYELPDGQVITIGNER,82,2;VAPEEHPVLLTEAPLNPK,58,2;DLYANTVLSGGTTMYPGIADR,72,3;RGILTLK,22,2;CDVDIRK,19,2;IIAPPERK,27,2;HQGVMVGMGQK,39,2;DSYVGDEAQSKR,52,2;LDLAGRDLTDYLMK,26,3;EEEIAALVIDNGSGMCK,22,2;LCYVALDFEQEMATAASSSSLEK,88,3	-0.214286	4.89
IPI00189813	Actin, alpha skeletal muscle.	874/22	42366	0	cytoskeleton		AGFAGDDAPR,79,2;DLTDYLMK,39,2;DLTDYLMK+OxidationM,52,2;DLTDYLMK+OxidationM,27,2;IKIIAPPER,28,2;EITALAPSTMK,48,2;EITALAPSTMK+OxidationM,48,2;DSYVGDEAQSK,75,2;AVFPSIVGRPR,42,2;DSYVGDEAQSKR,63,2;MQKEITALAPSTMK,37,2;MQKEITALAPSTMK+OxidationM,16,3;LDLAGRDLTDYLMK,25,2;LDLAGRDLTDYLMK+OxidationM,19,2;LDLAGRDLTDYLMK+OxidationM,16,2;SYELPDGQVITIGNER,93,2;RGILTLK,24,2;HQGVMVGMGQK,57,2;QEYDEAGPSIVHR,21,2;IIA…	-0.232361	5.15
IPI00365944	Myosin light polypeptide 6.	565/11	17135	0	cytoskeleton		AGFAGDDAPR,79,2;EITALAPSTMK+OxidationM,52,2;DSYVGDEAQSK,75,2;AVFPSIVGRPR,42,2;RGILTLK,24,2;DLTDYLMK,36,2;EITALAPSTMK,48,2;HQGVMVGMGQK,28,2;DSYVGDEAQSKR,63,2;MQKEITALAPSTMK,37,2;SYELPDGQVITIGNER,81,2	-0.236896	5.29
IPI00763798	Similar to tubulin alpha-2 chain.	145/2	9605	0	cytoskeleton		AGFAGDQIPK,34,2;TLFSNIVLSGGSTLFK,111,2	-0.226073	5.99
IPI00778151	Dynein-like protein 8.	35/1	400907	0	cytoskeleton		ALGQNPTNAEVLK,35,2	-0.40596	4.38
IPI00763245	Similar to rho GTPase-activating protein.	44/1	256905	0	cytoskeleton		ALLAPSSR,44,2	-0.0482673	6.03
IPI00231045	Isoform c of myosin-ib.	74/4	125868	0	cytoskeleton		ASVATLMK,16,2;YNYLSLDSAK,18,2;SSALVIQSYIR,20,2;SLFPEGNPAK,20,2	-0.483302	9.27
IPI00766164	300 kda protein.	34/2	302218	0	cytoskeleton		AWDDFFPGSDR,17,2;TPMGIILDALEQQEDSINK,17,3	0.363298	9.61
IPI00191442	Pra1 family protein 3.	41/2	21534	4	cytoskeleton		AWDDFFPGSDR,24,2;TPMGIILDALEQQEDSINK,17,3	-0.380159	8.11
IPI00358127	Similar to arp3 actin-related protein 3 homolog b.	70/1	48117	0	cytoskeleton		DITYFIQQLLR,70,2	-0.403728	6.77
IPI00364904	Kinesin heavy chain.	138/2	110204	0	cytoskeleton		DVNAAIATIK,81,2;VGINYQPPTVVPGGDLAK,57,2	0.17907	8.31
IPI00421517	Desmin.	47/2	53481	0	cytoskeleton		EYQDLLNVK,28,2;LLEGEESR,19,2	-0.708529	5.16
IPI00193402	Similar to kinesin family member 5c.	103/2	109701	0	cytoskeleton		TGAEGAVLDEAK,54,2;LYLVDLAGSEK,49,2	-0.80534	5.82
IPI00230941	Vimentin.	334/10	53757	0	cytoskeleton		FLEQQNAALR,58,2;GTNEALLR,25,2;DVDDATLSR,51,2;DGLAEDLGALK,48,2;ADQLCQQELR,40,2;LLGSGSPSSSAR,31,2;ILGGVR,20,1;EYQELLNVK,19,2;LLEGEESR,18,2;AQYENIAAK,24,2	-0.801383	5.47
IPI00869806	Alpha-centractin	359/9	42701	0	cytoskeleton		FLEQQNAALR,58,2;GTNEALLR,41,2;LLEGEESR,30,2;DVDDATLSR,51,2;YADLSDAANR,31,2;LLGSGSPSSSAR,36,2;ADQLCQQELR,40,2;DGLAEDLGALK,48,2;AQYENIAAK,24,2	-0.789873	5.31
IPI00210211	Isoform 2 of glial fibrillary acidic protein, astrocyte.	95/2	49517	0	cytoskeleton		FLEQQNK,36,2;LALDIEIATYR,59,2	-0.768458	5.64
IPI00194766	Myosin viia.	51/2	252779	0	cytoskeleton		GETVSTPLSR,32,2;LLQLR,19,1	-0.443868	8.85
IPI00189819	Actin, cytoplasmic 1.	805/20	42052	0	cytoskeleton		IIAPPER,16,2;AGFAGDDAPR,70,2;DLTDYLMK,30,2;GYSFTTTAER,57,2;EITALAPSTMK,48,2;EITALAPSTMK+OxidationM,31,2;DSYVGDEAQSK,68,2;AVFPSIVGRPR,33,2;SYELPDGQVITIGNER,69,2;DLYANTVLSGGTTMYPGIADR,61,3;VAPEEHPVLLTEAPLNPK,39,3;DSYVGDEAQSKR,30,2;QEYDESGPSIVHR,62,2;LDLAGRDLTDYLMK,25,2;HQGVMVGMGQK,47,2;IIAPPERK,30,2;EITALAPSTMKIK,6,2;IKIIAPPER,27,2;IWHHTFYNELR,16,3;LCYVALDFEQEMATAASSSSLEK,40,3	-0.199733	5.21
IPI00365982	Similar to cytoskeleton-associated protein 4.	893/26	63566	1	cytoskeleton		LALQALTEK,38,2;SSVSQVESDLK,55,2;TAVDSLVAYSVK,82,2;ISEVLQK,22,2;EGESEINR,29,2;LEEELQQLK,36,2;LLQSEESSSR,27,2;VASLEESKGDR,21,2;RLEEELQQLK,52,2;SSQHKQDLTEK,18,2;IETNENSLESAK,73,2;VGAHGSEEAVVFR,27,3;DFTSLENTVEER,50,2;ELVSLKQEQQAFK,40,2;ERDIEALK,16,2;SINDNIAIFTDVQK,32,2;VQSLQAAVGTFESILR,71,2;SSLQTMESDVYTEVR,36,2;LAMLQEHVESLGPISDLASTVR,30,3;DLSDGIHVVK,22,2;EAVKEVQASMK,9,2;LPEDIR,18,2;AFDELQK,17,2;LSSLD…	-0.625043	5.39
IPI00360356	Similar to cytoplasmic beta-actin.	386/10	42278	0	cytoskeleton		LAVNMVPFPR,52,2;LAVNMVPFPR+OxidationM,21,2;ISEQFTAMFR,69,2;NSSYFVEWIPNNVK,41,2;TAVCDIPPR,40,2;YLTVAAVFR,57,2;FPGQLNADLRK,14,2;EVDEQMLNVQNK,35,2;ALTVPELTQQVFDAK,41,2;FPGQLNADLR,16,2	-0.419811	4.85
IPI00195673	Tubulin, beta 6.	565/18	50483	0	cytoskeleton		LFGAAEVQR,52,2;VNEVNQFAAK,25,2;DLAALEDKVK,42,2;LLVSSEDYGR,18,2;DLSSVQTLLTK,65,2;SSLSSAQADFNQLAELDR,22,3;LQQLFR,18,2;DLTGVQNLR,34,2;DLASVQALLR,47,2;DLTNVQNLQK,19,2;LGESQTLQQFSR,32,2;LIQEQHPEEELIK,17,3;DLAALGDKVNSLGETAQR,30,3;IAALQAFADQLIAVDHYAK,30,3;ALINADELANDVAGAEALLDR,50,3;GVIDMGNSLIER,22,2;LSILSEER,17,2;SLQQLAEER,25,2	-0.793934	5.22
IPI00393867	Myosin ic.	88/3	120535	0	cytoskeleton		LGTEEISPR,58,2;LLGVEGTTLR,15,2;DQAVMISGESGAGK,15,2	-0.410441	9.44
IPI00203269	Pervin.	75/3	93376	0	cytoskeleton		LQQETLDIQVR,18,2;NATLSLNSSESGPK,39,2;SYEQLKNELGDATAIVR,18,3	-0.443333	9.02
IPI00471523	Tubulin alpha-3 chain.	598/13	50612	0	cytoskeleton		LSVDYGK,31,2;LSVDYGKK,36,2;DVNAAIATIK,70,2;TIQFVDWCPTGFK,65,2;NLDIERPTYTNLNR,38,2;IHFPLATYAPVISAEK,55,2;VGINYQPPTVVPGGDLAK,49,2;TIGGGDDSFNTFFSETGAGK,40,3;LIGQIVSSITASLR,83,2;GHYTIGK,21,2;LDHKFDLMYAK,25,3;AVCMLSNTTAIAEAWAR,19,3;QLFHPEQLITGKEDAANNYAR,66,3	-0.185333	4.93
IPI00189795	Tubulin alpha-1 chain.	1001/20	50788	0	cytoskeleton		LSVDYGK,35,2;LSVDYGKK,36,2;DVNAAIATIK,81,2;YMACCLLYR,50,2;TIQFVDWCPTGFK,65,2;AVFVDLEPTVIDEVR,98,2;IHFPLATYAPVISAEK,95,2;VGINYQPPTVVPGGDLAK,57,2;EIIDLVLDR,51,2;NLDIERPTYTNLNR,47,2;TIGGGDDSFNTFFSETGAGK,49,3;LDHKFDLMYAK,27,2;EDMAALEK,16,2;LIGQIVSSITASLR,94,2;FDGALNVDLTEFQTNLVPYPR,32,3;GHYTIGK,21,2;EDAANNYAR,28,2;QLFHPEQLITGK,28,3;AVCMLSNTTAIAEAWAR,25,3;QLFHPEQLITGKEDAANNYAR,66,3	-0.229268	4.9
IPI00362927	Tubulin, alpha 4.	757/18	50634	0	cytoskeleton		LSVDYGK,35,2;LSVDYGKK,36,2;YMACCLLYR,47,2;AVFVDLEPTVIDEIR,58,2;IHFPLATYAPVISAEK,95,2;VGINYQPPTVVPGGDLAK,49,2;EDMAALEK,16,2;SIQFVDWCPTGFK,71,2;NLDIERPTYTNLNR,32,2;LDHKFDLMYAK,27,2;LISQIVSSITASLR,85,2;FDGALNVDLTEFQTNLVPYPR,24,3;GHYTIGK,21,2;EDAANNYAR,28,2;EIIDPVLDR,26,2;AVCMLSNTTAIAEAWAR,19,3;QLFHPEQLITGKEDAANNYAR,66,3;DVNAAIAAIK,22,2	-0.251563	4.89
IPI00327630	Dynein heavy chain, cytosolic.	909/30	534653	0	cytoskeleton		NVVHELR,29,2;ENFIPTIVNFSAEEISDAIR,24,3;YATLATVSR,47,2;LLNTFLER,31,2;LVQTPLTDR,28,2;ANEVEQMIR,35,2;EIVLSAGSTPK,22,2;SLLQALNEVK,48,2;SFEWLSQMR,38,2;IFVFEPPPGVK,20,2;INEWLTLVEK,59,2;QNLDGLLNQLK,20,2;DLPPVSGSIIWAK,25,2;VLLTTQGVDMISK,51,2;FQSISTEFLALMK,51,2;QPQGHLLLIGVSGAGK,18,3;GKEDEGEEAASPMLQIQR,15,3;VQSKVNLK,18,2;TMTLFSALR,31,2;HLLPVETQR,19,2;VTFVNFTVTR,62,2;TEYLSNADER,23,2;EFGPVVIDYGK,16,2;QLQNISQ…	-0.342829	6.05
IPI00764359	Similar to trichohyalin.	99/3	210549	0	cytoskeleton		SIVDITEVFNQYASQSCDGASLSK,49,3;EEELR,24,1;FREEQELR,26,2	-2.42091	5.73
IPI00197885	Tubulin beta-2a chain.	1045/24	50361	0	cytoskeleton		TAVCDIPPR,54,2;YLTVAAIFR,29,2;LAVNMVPFPR,55,2;LAVNMVPFPR+OxidationM,83,2;ISEQFTAMFR+OxidationM,7,2;AILVDLEPGTMDSVR+OxidationM,27,3;INVYYNEAAGNKYVPR,28,3;NMMAACDPR,34,2;IREEYPDR,25,2;FPGQLNADLR,48,2;ISEQFTAMFR,75,2;FPGQLNADLRK,27,2;KLAVNMVPFPR,57,2;INVYYNEAAGNK,55,2;EVDEQMLNVQNK,45,2;AILVDLEPGTMDSVR,85,2;LHFFMPGFAPLTSR,32,2;NSSYFVEWIPNNVK,55,2;ALTVPELTQQMFDSK,53,2;EIVHIQAGQCGNQIGAK,41,3;MSMKEVDEQM…	-0.400225	4.74
IPI00655259	Tubulin beta-2b chain.	1209/25	50377	0	cytoskeleton		TAVCDIPPR,54,2;YLTVAAIFR,49,2;NMMAACDPR,34,2;IREEYPDR,32,2;NMMAACDPR+OxidationM,66,2;FPGQLNADLR,48,2;LAVNMVPFPR,64,2;LAVNMVPFPR+OxidationM,83,2;ISEQFTAMFR,75,2;ISEQFTAMFR+OxidationM,50,2;FPGQLNADLRK,27,2;KLAVNMVPFPR,57,2;IMNTFSVMPSPK+OxidationM,45,2;INVYYNEATGNK,38,2;EVDEQMLNVQNK,63,2;EVDEQMLNVQNK+OxidationM,17,2;AILVDLEPGTMDSVR,85,2;LHFFMPGFAPLTSR,32,2;AILVDLEPGTMDSVR+OxidationM,65,2;NSSYFVEWIPN…	-0.405843	4.74
IPI00197579	Isoform 1 of tubulin beta-5 chain.	1347/26	50095	0	cytoskeleton		TAVCDIPPR,56,2;LAVNMVPFPR,64,2;LAVNMVPFPR+OxidationM,83,2;ISEQFTAMFR,75,2;IMNTFSVVPSPK,103,2;AILVDLEPGTMDSVR,85,2;NSSYFVEWIPNNVK,66,2;YLTVAAVFR,62,2;ISVYYNEATGGK,71,2;NMMAACDPR,42,2;IREEYPDR,37,2;FPGQLNADLR,50,2;FPGQLNADLRK,27,2;KLAVNMVPFPR,57,2;EVDEQMLNVQNK,63,2;LHFFMPGFAPLTSR,53,2;ALTVPELTQQVFDAK,57,2;EIVHIQAGQCGNQIGAK,41,3;MSMKEVDEQMLNVQNK,31,3;2OxidationM,31,3;GHYTEGAELVDSVLDVVR,42,3;MREIVHIQ…	-0.347973	4.74
IPI00400573	Tubulin beta-2c chain.	1278/23	50225	0	cytoskeleton		TAVCDIPPR,56,2;YLTVAAVFR,62,2;LAVNMVPFPR,64,2;LAVNMVPFPR+OxidationM,83,2;IMNTFSVVPSPK,103,2;INVYYNEATGGK,72,2;NMMAACDPR,42,2;IREEYPDR,37,2;FPGQLNADLR,50,2;ISEQFTAMFR,75,2;FPGQLNADLRK,27,2;KLAVNMVPFPR,57,2;EVDEQMLNVQNK,63,2;AVLVDLEPGTMDSVR,66,2;LHFFMPGFAPLTSR,53,2;ALTVPELTQQMFDAK,80,2;NSSYFVEWIPNNVK,66,2;EIVHLQAGQCGNQIGAK,41,3;MSMKEVDEQMLNVQNK,31,3;GHYTEGAELVDSVLDVVR,42,3;MSATFIGNSTAIQELFKR,45,3;M…	-0.356854	4.75
IPI00765366	Similar to tubulin, beta 4.	1361/24	50010	0	cytoskeleton		TAVCDIPPR,56,2;YLTVAAVFR,62,2;NMMAACDPR,42,2;FPGQLNADLR,50,2;LAVNMVPFPR,64,2;LAVNMVPFPR+OxidationM,83,2;ISEQFTAMFR,75,2;ISEQFTAMFR+OxidationM,50,2;FPGQLNADLRK,27,2;KLAVNMVPFPR,57,2;IMNTFSVVPSPK,103,2;IMNTFSVVPSPK+OxidationM,50,2;IMNTFSVVPSPK+OxidationM,66,2;EVDEQMLSVQSK,40,2;AVLVDLEPGTMDSVR,66,2;AVLVDLEPGTMDSVR+OxidationM,43,2;LHFFMPGFAPLTSR,45,2;ALTVPELTQQMFDAK,80,2;NSSYFVEWIPNNVK,66,2;ALTVPELTQ…	-0.321396	4.74
IPI00764448	Similar to formin 3 cg33556-pa.	103/2	126235	0	cytoskeleton		TGAEGAVLDEAK,54,2;LYLVDLAGSEK,49,2	-0.429457	6.02
IPI00390868	360 kda protein.	91/4	362670	0	cytoskeleton		TGALELLK,18,2;LFACSNR,17,2;DGGQTTPASTR,17,2;AGALNSNDAFVLK,39,2	-0.454417	5.83
IPI00362229	Arp1 actin-related protein 1 homolog b.	94/2	42369	0	cytoskeleton		TLFSNIVLSGGSTLFK,56,2;AGFAGDQIPK,38,2	-0.18503	5.52
IPI00360508	Similar to dynein, axonemal, heavy chain 8.	1000/21	544516	0	cytoskeleton		VAVCDIPPR,47,2;NMMAACDPR,42,2;YLTVATVFR,51,2;IREEYPDR,37,2;NMMAACDPR+OxidationM,64,2;FPGQLNADLR,50,2;LAVNMVPFPR,64,2;LAVNMVPFPR+OxidationM,83,2;FPGQLNADLRK,27,2;KLAVNMVPFPR,57,2;IMNTFSVMPSPK+OxidationM,45,2;LHFFMPGFAPLTAR,49,2;LHFFMPGFAPLTAR+OxidationM,29,3;LHFFMPGFAPLTAR+OxidationM,15,3;ALTVPELTQQMFDAK,80,2;NSSYFVEWIPNNVK,66,2;ALTVPELTQQMFDAK+OxidationM,52,2;GHYTEGAELVDSVLDVVR,42,3;2OxidationM,1…	-0.343624	4.74
IPI00563426	830 kda protein.	39/2	834812	0	cytoskeleton		VEEFEK,24,2;LLLDGYSAER,15,3	-0.64981	5.21
IPI00409513	L-name induced actin cytoskeletal protein.	167/4	375861	0	cytoskeleton		VFLENVIR,43,2;ISGLIYEETR,62,2;TVTAMDVVYALK,20,2;DNIQGITKPAIR,42,2	-0.879051	5.71
IPI00555229	Annexin a4.	440/10	36213	0	cytoskeleton		VGINYQPPTVVPGGDLAK,49,2;LDHKFDLMYAK,27,2;LISQIVSSITASLR,85,2;TIQFVDWCPTGFK,65,2;NLDIERPTYTNLNR,43,2;FDGALNVDLTEFQTNLVPYPR,24,3;EDAANNYAR,28,2;QLFHPEQLITGK,28,3;AVCMLSNTTAIAEAWAR,25,3;QLFHPEQLITGKEDAANNYAR,66,3	-0.209131	4.93
IPI00231968	Annexin a4.	630/13	36213	0	cytoskeleton		VLVSLTAGGR,41,2;AEIDMLDIR,58,2;NKPAYFAER,16,2;GLGTDDSTLIR,51,2;ISQKDIEQSIK,28,2;INQTYQQQYGR,54,2;QDAQDLYEAGEKR,36,3;AASGFNATEDAQVLR,65,2;GLGTDEDAIIGVLACR,34,3;GAGTDEGCLIEILASR,89,2;SETSGSFEDALLAIVK,113,2;ASGFNATEDAQVLRK,14,3;VLVSLTAGGRDEGNYLDDALVK,31,3	-0.431348	5.3
IPI00326582	Peripherin.	357/8	57703	0	cytoskeleton		VLVSLTAGGR,41,2;GLGTDDSTLIR,51,2;ISQKDIEQSIK,21,2;INQTYQQQYGR,34,2;AASGFNATEDAQVLR,57,2;GLGTDEDAIIGVLACR,20,3;SETSGSFEDALLAIVK,113,2;QDAQDLYEAGEKR,20,3	-0.422884	5.2
IPI00327144	Cofilin-1.	48/2	18749	0	cytoskeleton		YALYDATYETK,33,2;LGGSAVISLEGKPL,15,2	-0.374096	8.18
IPI00362160	Tubulin beta-3 chain.	1288/24	50842	0	cytoskeleton		YLTVATVFR,51,2;LAVNMVPFPR,64,2;LAVNMVPFPR+OxidationM,83,2;ISEQFTAMFR,75,2;IMNTFSVVPSPK,103,2;AILVDLEPGTMDSVR,85,2;NSSYFVEWIPNNVK,66,2;VAVCDIPPR,47,2;VREEYPDR,23,2;NMMAACDPR,42,2;FPGQLNADLR,50,2;FPGQLNADLRK,27,2;KLAVNMVPFPR,57,2;ISVYYNEASSHK,55,2;LHFFMPGFAPLTAR,49,2;ALTVPELTQQMFDAK,80,2;EIVHIQAGQCGNQIGAK,41,3;GHYTEGAELVDSVLDVVR,42,3;MREIVHIQAGQCGNQIGAK,41,3;2OxidationM,18,2;EVDEQMLAIQSK,72,2;GHYTE…	-0.371333	4.78
IPI00558912	Similar to myosin-11.	43/1	227417	0	myosin		EQADFAIEALAK,43,2	-0.835957	5.57
IPI00231302	Neurofilament triplet l protein.	619/19	61355	0	neurofilament		DEVSESR,19,2;GADEAALAR,20,2;EGLEETLR,27,2;TLEIEACR,24,2;ALYEQEIR,44,2;YEEEVLSR,44,2;LAAEDATNEK,31,2;FTVLTESAAK,51,2;EYQDLLNVK,41,2;VLEAELLVLR,73,2;LLEGEETR,45,2;KLLEGEETR,19,2;AQLQDLNDR,33,2;AQLQDLNDRFASFIER,26,3;QALQGEREGLEETLR,18,3;YLKEYQDLLNVK,22,3;NMQNAEEWFK,35,2;KGADEAALAR,30,2;YEEEVLSREDAEGR,17,3	-0.910886	4.6
IPI00188524	Neurofilament triplet h protein.	57/2	115593	0	neurofilament		EYQDLLNVK,41,2;KLLEGEECR,16,2	-1.04496	5.7
IPI00325609	Neurofilament triplet m protein.	380/11	95848	0	neurofilament		EYQDLLNVK,41,2;VQSLQDEVAFLR,86,2;LRDDTEAAIR,33,2;TDISTALK,30,2;LLEGEETR,45,2;KLLEGEETR,19,2;SIELESVR,33,2;QASHAQLGDAYDQEIR,36,3;HLREYQDLLNVK,18,3;QLSDIEER,15,2;FSTFSGSITGPLYTHR,24,3	-1.18534	4.76
IPI00196522	Ependymin related protein 2.	62/1	26022	0	extracellular		ALVSYDGLNQR,62,2	-0.404911	7.09
IPI00360081	Similar to baculoviral iap repeat-containing 6.	38/2	558237	2	extracellular		APGLGK,16,1;IMESKLVAVQK,22,2;	-0.0987128	7.3
IPI00196656	Ba1-667.	138/4	109546	1	extracellular		DGGGDVAFVK,41,2;ASDSSINWNNLK,37,2;GYYAVAVVK,42,2;TSYQDCIK,18,2	-0.248466	8.34
IPI00213667	Hemiferrin.	376/8	24874	0	extracellular		ECVPNSNER,24,2;FDEFFSAGCAPGSPR,106,2;ENFEVLCK,23,2;YYGYTGAFR,24,2;TYDSYLGDDYVR,78,2;LLEACTFHKP,30,2;ILNKQQDDFGK,29,2;KTYDSYLGDDYVR,62,2	-0.614352	7.81
IPI00364311	Glucose phosphate isomerase.	97/4	62958	0	extracellular		EVLHMLVDLAK,17,2;ILLANFLAQTEALMK,15,3;TLANLNPESSLFIIASK,40,3;AVLHVALR,25,2	-0.231646	10.11
IPI00568305	13 kda protein.	54/1	12723	0	extracellular		EVQLVESGGGLVQPGR.S,54,2	-0.369638	5.92
IPI00199394	2',3'-cyclic-nucleotide 3'-phosphodiesterase.	1307/26	47638	0	extracellular		FCDYGK,29,2;AIFTGYYGK,51,2;HFISGDEPK,42,2;LDLVSYFGK,53,2;LSISALFVTPK,63,2;LDEDLAGYCR,78,2;GGSQGEEVGELPR,79,2;AGQVFLEELGNHK,83,2;ATGAEEYAQQDVVR,97,2;VLVLDDTNHER,55,2;TLFILR,43,2;GKLYSLGK,24,2;MVSADAYK,36,2;GKPVPVHGSR,42,2;ADFSEEYKR,55,2;EKLDLVSYFGK,49,2;LDEDLAGYCRR,34,3;NQWQLSLDDLKK,56,2;VLVLDDTNHERER,18,2;LDCAQLK,36,2;ADFSEEYK,47,2;LDCAQLKEK,31,2;RPPGVLHCTTK,41,2;KAGQVFLEELGNHK,25,3;ATGAEEYAQQDVV…	-0.443333	9.02
IPI00194341	Galectin-3.	48/1	27241	0	extracellular		GNDIAFHFNPR,48,2	0.0386228	5.56
IPI00211212	Cationic trypsin-3 precursor.	61/2	26936	0	extracellular		LNSPATLNSR,43,2;IVGGYTCQK,18,2	-0.0396761	7.21
IPI00190287	Prolargin precursor.	53/1	43494	0	extracellular		LSQNLISR,53,2	-0.409933	6.4
IPI00193277	Dehydrogenase/reductase sdr family member 8 precursor.	95/3	33316	1	extracellular		LTAYEFAK,18,2;ALTDELAALGCTGVR,48,2;LVLWDINK,29,2	0.260738	8.87
IPI00204006	Fibrillin-1.	54/2	332271	0	extracellular		NGECVNDR,24,2;GYILQEDGR,30,2	-0.422214	4.79
IPI00361100	Mesenchymal stem cell protein dscd75.	139/6	24018	1	extracellular		QHVLGTSPDR,19,2;DLLAEQLYAGR,40,2;CGVLGALR,22,2;VRDLLAEQLYAGR,21,3;DGFVCALLR,20,2;FRQHVLGTSPDR,17,3	-0.000966184	9.13
IPI00324019	Alpha-1-antiproteinase precursor.	52/1	46278	0	extracellular		TLLSSLGITR,52,2	-0.157664	5.59
IPI00195516	Hemopexin precursor.	113/4	52060	0	extracellular		VDGALCLEK,27,2;GGNNLVSGYPK,22,2;DYFISCPGR,33,2;CNADPGLSALLSDHR,31,3	-0.408043	7.48
IPI00231639	Glutathione s-transferase mu 1.	65/3	26068	0	extracellular		YLSTPIFSK1,18,2;CLDAFPNLKDFLAR,16,3;LGLDFPNLPYLIDGSR,31,3	0.11862	7.43
membrane proteins
IPI00197074	Similar to dystroglycan precursor.	57/1	96988	1	basement membrane		KLAGTER,57,1	-0.643132	5.58
IPI00361301	Similar to laminin alpha-2 chain precursor.	43/1	352944	0	basement membrane		AQGAAQGAIR,43,2	0.00732984	9.45
IPI00778460	141 kda protein.	59/1	141770	0	basement membrane		LTLEDQATFIK,59,2	-0.357223	8.58
IPI00188819	Thioredoxin-related transmembrane protein 2.	115/3	34243	2	integral to membrane		AVLAPLIALVYSVPR,46,2;YNCSGLNFGK,31,2;EFNLNELYQR,38,2	-0.133559	9.05
IPI00212516	Similar to transmembrane emp24 protein transport domain containing 4.	68/2	26272	2	integral to membrane		CFIEEIPDETMVIGNYR,22,3;QLLDQVEQIQK,46,2	-0.235605	5.92
IPI00361346	Loc367586 protein.	217/7	51601	0	integral to membrane		DVLTITLTPK,28,2;VNSGAFPAPIEK,46,2;SNSMVTLGCLVK,44,2;SNSMVTLGCLVK+OxidationM,30,2;SNSMVTLGCLVK+OxidationM,17,2;TKDVLTITLTPK,36,2;STLYLQMDSLR,16,2	-0.269414	8.32
IPI00214482	Cytochrome p450 51a1.	101/3	57070	1	integral to membrane		FAYVPFGAGR,16,2;SPIEFLENAYEK,64,2;SPPYIYSPIPFLGHAIAFGK,21,3	-0.157853	8.71
IPI00188509	Dolichyl-diphosphooligosaccharide--protein glycosyltransferase subunitdad1.	34/1	12660	3	integral to membrane		FLEEYLSSTPQR,34,2	0.824779	5.58
IPI00210008	Transmembrane emp24 domain-containing protein 2 precursor.	77/2	22832	2	integral to membrane		HEQEYMEVR,28,2;IVMFTIDIGEAPK,49,2	0.019403	4.98
IPI00371971	Cytochrome b5 reductase 1.	208/6	34372	1	integral to membrane		IGDVVEFR,60,2;IGDVVEFRGPSGLLSYAGK,44,3;MSQYLDSLK,28,2;LGMIAGGTGITPMLQLIR,31,3;VPEDPTQCFLLFANQTEK,30,3;EDLEELQAQYPIR,15,3	-0.131475	8.94
IPI00208200	Phosphatidate cytidylyltransferase 2.	66/2	51972	8	integral to membrane		LQEYNIPGVIQSLVGWK,33,3;AETAPPPTSIDDTPEVLNR,33,3	0.229279	6.45
IPI00208175	Transmembrane protein 33.	149/3	28307	3	integral to membrane		LSTNQQNILK,25,2;ALLANALTSALR,70,2;LCLQSIAFISR,54,2	0.41336	9.72
IPI00202520	Cysteine-rich with egf-like domain protein 1 precursor.	99/2	47947	2	integral to membrane		LVEVLEGVCSK,69,2;ACLGCMGAGPGR,30,2	-0.214286	4.89
IPI00202659	Progestin and adipoq receptor family member iv.	59/1	29757	0	integral to membrane		MDALALLGGLVNVAR,59,2	-1.13594	11.75
IPI00778032	Similar to rap1 GTPase-GDP dissociation stimulator 1.	84/3	52672	0	integral to membrane		SVAQQASLTEQR,39,2;NLAIPVVNK,19,2;VANIIAEVAK,26,2	0.0337221	5.5
IPI00365118	Similar to transmembrane emp24 protein transport domain containing 7.	39/1	25862	0	integral to membrane		SVIDYQTHFR,39,2	-0.207965	6.14
IPI00359496	Transmembrane protein 55b.	52/2	31056	2	integral to membrane		VCQSPINVEGK,24,2;CGVCNEATPIK,28,2	-0.0507042	9.16
IPI00192903	Similar to afg3-like protein 2.	62/2	89809	2	integral to membrane		VGQISFDLPR,42,2;GAILTGPPGTGK,19,2	-0.359352	8.76
IPI00560409	121 kda protein.	33/1	133371	6	integral to membrane		VLALGYK,38,2	0.118961	8.6
IPI00206743	Transmembrane protein 111.	72/2	29960	2	integral to membrane		VPFPLTLR,34,2;SIYSLILGQDNAADQSR,38,3	-0.0532567	6
IPI00194828	Cell cycle exit and neuronal differentiation protein 1.	82/3	15091	1	integral to membrane		VPQATAEAK,17,2;QEQPAAPGPATTK,21,2;GPGDGAEEDESNTGGR,44,2	-0.6	9.01
IPI00551589	19 kda protein.	89/1	19203	0	integral to membrane		VQNMALYADVSGK,89,2	-0.115789	5.64
IPI00211572	Da2-17.	74/2	20240	3	integral to membrane		AEALTEPLNA,25,2;SGLAAYFFLGR,49,2	0.621858	5.18
IPI00371173	Uncharacterized protein kiaa0152 homolog precursor.	215/4	32569	1	integral to membrane		DLDIFDR,33,2;FAEVYFAQSQQK,87,2;LQPHPGLEK,16,2;STPEDQILYQTER,79,2	-0.219931	5.28
IPI00372499	Transmembrane protein 109 precursor.	68/1	26282	5	integral to membrane		ESSADILTEIGR,68,2	0.434156	9.78
IPI00382218	Ab2-292.	44/2	68401	2	integral to membrane		ESVVDYCNR,29,2；AVECLLDSK，15，2	-0.928595	7.18
IPI00654429	Taste receptor type 2 member 110.	37/1	38552	0	integral to membrane		FLHTIK,37,2	0.882583	10.04
IPI00206698	Organic cation/carnitine transporter 1.	37/1	62835	11	integral to membrane		NMAVGITSMASR,37,2	0.499819	6.21
IPI00565576	Rgd1359539 protein.	44/1	53028	0	integral to membrane		SNSMVTLGCLVK,44,2	-0.319231	7.39
IPI00563073	Glycerophosphodiester phosphodiesterase domain-containing protein 1.	36/1	36187	2	integral to membrane		STGVNVNVSDLK,36,2	-0.00923567	8.06
IPI00208117	Isoform 1 of choline transporter-like protein 1.	458/8	74583	9	integral to membrane		VLMEFVENSR,50,2;NLPFTPILASVNR,69,2;LPVPASAPIPFFHR,47,3;SMALCVAACPR,71,2;LVSGYDSYGNICGQR,70,2;ETVIPEQLQIAEDNLR,30,3;FAEALITFVSDNSVLHR,58,3;DAFVILVENALR,63,2	0.56997	9
IPI00202111	Up-regulated during skeletal muscle growth protein 5.	55/1	6460	1	integral to membrane		YFNSYTLTGR,55,2	-0.012069	9.84
IPI00189826	Transmembrane protein 35.	36/1	18575	3	integral to membrane		MGINSILLR,36,2	0.349102	10
IPI00369995	Similar to low density lipoprotein receptor-related protein 1.	33/1	523489	1	membrane		AALSGANVLTLIEK,33,2	-0.507217	5.13
IPI00231379	Solute carrier family 4, member 1.	229/7	103463	10	membrane		AAATLMTER,43,2;ALLNLVPVQK,32,2;LLLPLIFR,24,2;VTASLAQSR,26,2;ASGPGAAAQIQEVK,67,2;GTFLLDLAETSLAGVANK,15,2;LSVPDGLK,22,2	0.254095	5.24
IPI00361513	Similar to atp-binding cassette transporter sub-family a member 9.	31/2	186787	13	membrane		CAGSSLFLK,15,2;TSGAMTTPQMDEKPVIIASCLR,16,3	0.562815	8.29
IPI00364665	Similar to purine-rich element binding protein g isoform b.	49/1	39981	0	membrane		DALVQLIEDYGEGDIEER,49,3	0.0151479	6.04
IPI00191587	ADP-ribosylation factor-like protein 8b.	180/4	21753	0	membrane		DLPNALDEK,34,2;GVNAIVYMIDAADR,57,2;IWDIGGQPR,38,2;MNLSAIQDR,51,2	-0.272043	8.66
IPI00395291	Neutral amino acid transporter asct1.	84/2	56150	10	membrane		ETVDSFLDLLR,68,2;TTTVVNVEGDALGAGILNHLNQR,16,3	0.528544	5.79
IPI00213457	ATPase, h+ transporting, v1 subunit c, isoform 1.	66/2	44044	0	membrane		GNLQNLER,36,2;GVTQIDNDLK,30,2	-0.193571	10.5
IPI00767590	similar to potassium channel tetramerisation domain containing 12b.	95/2	14131	0	membrane		GSYTLGR,29,2;EVFGDTLNESR,66,2	-0.565289	8.41
IPI00607132	Cpg2 protein.	34/2	925178	0	membrane		IDENMDR,19,2;TLEDTLEEDIKTMEMVK,15,3	-0.589998	5.46
IPI00563268	51 kda protein.	81/2	69462	0	membrane		IGFPWSEIR,40,2;APDFVFYAPR,41,2	-0.0421769	7.72
IPI00203528	Stomatin (epb7.2)-like 2.	49/1	38504	0	membrane		ILEPGLNVLIPVLDR,49,3	-0.191785	8.73
IPI00778167	68 kda protein.	386/10	67724	0	membrane		ISQLEMAR,52,2;ALELEQER,45,2;ALTSELANAR,56,2;SGYLAGDKLLPQR,16,2;LFFLQVK,33,2;IGFPWSEIR,40,2;APDFVFYAPR,64,2;AQMVQEDLEK,31,2;ESEAEEWQQK,16,2;FYPEDVSEELIQDITQR,33,3	0.130631	8.61
IPI00202304	37 kda protein.	130/3	37221	1	membrane		ISQLQADLR,63,2;LSQTLSLVPR,50,2;ALDWLR,17,2	-0.261791	9.09
IPI00372985	Similar to cg9996-pa.	43/1	62917	1	membrane		LFLPLILK,43,2	-0.263752	9.05
IPI00366206	Similar to 13kda differentiation-associated protein.	68/2	21714	0	membrane		LGTLVGEDK,44,2;GLQQVTGHGGLR,24,2	-0.781622	10
IPI00197344	Monoglyceride lipase.	120/3	33820	0	membrane		LLNFVLPNISLGR,49,2;IDSSVLSR,39,2;LTLPFLLLQGSADR,32,2	-0.0132013	6.77
IPI00480673	Similar to ras-related protein Rab-1B.	348/9	22334	0	membrane		LQIWDTAGQER,70,2;LLLIGDSGVGK,86,2;EFADSLGVPFLETSAK,54,2;QWLQEIDR,16,2;NATNVEQAFMTMAAEIK,19,3;TITSSYYR,29,2;QWLQEIDRYASENVNK,20,2;SCLLLR,28,2;TIELDGK,26,2	-0.304975	5.31
IPI00388687	Similar to solute carrier family 25 (mitochondrial carrier, aralar),member 12.	479/11	51130	0	membrane		LQVAGEITTGPR,85,2;IVQLLAGVADQTK,68,2;SPGVAAAQPK,56,2;YLGLYNDPNSNPK,55,2;WFYIDFGGLKPSGSEPTPK,23,3;LATATFAGIENK,68,2;SGNGEVTFENVK,20,2;SSPQFGVTLVTYELLQR,15,3;FGLYLPK,41,2;FKSPGVAAAQPK,32,2;AGQTTYSGVIDCFRK,16,3	-0.00962801	7.05
IPI00197470	55 kda type ii phosphatidylinositol 4-kinase.	44/1	54727	0	membrane		LVVLDYIIR,44,2	-0.68196	6.49
IPI00324986	Rab GDP dissociation inhibitor alpha.	116/4	51074	0	membrane		LYSESLAR,32,2;FLMANGQLVK,28,2;GRDWNVDLIPK,26,2;SPYLYPLYGLGELPQGFAR,30,3	-0.303132	4.95
IPI00777127	97 kda protein.	33/2	97452	0	membrane		MEFDEK,17,1;TIMHLMINNTK,16,2	-0.523754	7.07
IPI00231181	Isoform 7 of solute carrier organic anion transporter family member1a3.	31/1	64358	0	membrane		MGPDALPR.S,31,2	-0.88	10.57
IPI00202120	V-H+ATPase subunit a1-iv.	102/3	97835	6	membrane		NFLELTELK,46,2;DLNPDVNVFQR,22,2;LGFVAGVINR,34,2	0.0151479	6.04
IPI00197180	60 kda protein.	127/3	59864	1	membrane		NILLTGATGFLGK,32,2;IIAINSELTQPK,53,2;ALAEYVVQQEGAK,42,2	-0.152805	9.29
IPI00192796	Similar to transmembrane 9 superfamily protein member 3 precursor.	55/2	82660	9	membrane		NLSGQPNFPCR,40,2；IVDVNLTSEGK，15，2	0.00582524	8.7
IPI00370387	Similar to prohibitin.	145/3	30530	0	membrane		QVSDDLTER,22,2;DLQNVNITLR,39,2;AAELIANSLATAGDGLIELR,84,3	-1.11586	10.63
IPI00199305	Vacuolar atp synthase subunit b, brain isoform.	109/4	56857	0	membrane		SGQVLEVSGSK,47,2;TSCEFTGDILR,30,2;EQALAVSR,16,2;NYLSQPR,16,2	-0.408043	7.48
IPI00392304	74 kda protein.	45/1	74574	5	membrane		SLLLDVLAAR,45,2	0.0214286	7.58
IPI00564348	72 kda protein.	509/12	73264	2	membrane		SPGVAAAQPK,56,2;FKSPGVAAAQPK,32,2;LATATFAGIENK,68,2;LQVAGEITTGPR,85,2;IVQLLAGVADQTK,69,2;YLGLYNDPNSNPK,55,2;AGQTTYSGVIDCFRK,16,3;IADLPPANPDHIGGYR,29,3;WFYIDFGGLKPSGSEPTPK,23,3;SGNGEVTFENVK,20,2;SSPQFGVTLVTYELLQR,15,3;FGLYLPK,41,2	0.0668712	8.78
IPI00204503	Type ii brain 4.1 minor isoform.	33/2	107463	0	membrane		VCEHLNLLEK,15,2;LSMYGVDLHHAK,18,2	-0.766251	5.11
IPI00364926	Similar to sec61, alpha subunit 2.	119/4	52670	8	membrane		VILASNR,18,2;IIEVGDTPK,49,2;GQYSSYPIK,4,2;TWIEVSGSSAK,48,2	0.586975	8.29
IPI00372743	Phosphatidylinositol glycan, class k.	62/1	45207	0	membrane		VLITDFFGSVR,62,2	-0.149367	5.56
IPI00360075	Leucine rich protein 157.	143/4	157808	0	membrane		VQDAINILK,18,2;STTFAQAEVR,20,2;NVQGIIDILK,21,2;LIQALALQGDVK,84,2	-0.538922	7.52
IPI00365813	Similar to voltage-dependent anion-selective channel protein 1.	221/3	35360	0	membrane		VTQSNFAVGYK,88,2;LTLSALLDGK,88,2;VNNSSLIGLGYTQTLKPGIK,45,3	-0.240557	8.85
IPI00365888	RAB2B, member RAS oncogene family.	194/3	24355	0	membrane		YIIIGDTGVGK,43,2;GAAGALLVYDITR,60,2;LQIWDTAGQESFR,91,2	0.010559	5.43
IPI00188245	Similar to mitochondrial carrier homolog 1.	193/5	41907	2	membrane		YSGVLSSIGK,35,2;LMSNALSTVTR+OxidationM,45,2;YIVQVDGK,14,2;LMSNALSTVTR,57,2;YLSVQGQLFR,42,2	0.0943445	9.4
IPI00569103	Isoform 3 of myelin basic protein s.	460/13	17272	0	myelin		FSWGGR,15,2;HGFLPR,21,2;DTGILDSIGR,72,2;FFSGDRGAPK,23,2;HRDTGILDSIGR,21,2;GRGLSLSR,17,2;TQDENPVVHFFK,72,2;YLATASTMDHAR,73,2;TTHYGSLPQK,21,2;TPPPSQGK,18,2;SPLPSHAR,29,2;TTHYGSLPQKSQR,55,2;SQRTQDENPVVHFFK,23,3	-1.08442	11.75
IPI00627085	Isoform 2 of myelin basic protein s.	429/12	17230	0	myelin		HGFLPR,21,2;DTGILDSIGR,60,2;GAYDAQGTLSK,69,2;TTHYGSLPQK,27,2;HRDTGILDSIGR,31,3;YLATASTMDHAR,69,2;TQDENPVVHFFK,44,2;GRGLSLSR,24,2;FFSGDRGAPK,31,2;GFKGAYDAQGTLSK,19,3;FSWGAEGQKPGFGYGGR,16,3;TQDENPVVHFFKNIVTPR,18,3	-0.231585	7.09
IPI00607210	Isoform 4 of myelin basic protein s.	207/8	14202	0	myelin		HGFLPR,21,2;GRGLSLSR,24,2;FFSGDRGAPK,31,2;TTHYGSLPQK6,27,2;YLATASTMDHAR,47,2;HRDTGILDSIGR,21,3;TQDENPVVHFFK,18,3;TQDENPVVHFFKNIVTPR,18,3	0.0279352	9.92
IPI00231959	Isoform s-mag of myelin-associated glycoprotein precursor.	188/5	70164	0	myelin		LLGDLGLR,19,2;DTVQCLCVVK,40,2;SGLLLTSILTLR,63,2;TQVVHESFQGR,46,2;ISGAPDKYESR,20,2	-0.447354	5.38
IPI00326923	Myelin p0 protein precursor.	958/19	27724	2	myelin		TSQVTLYVFEK,97,2;QTPVLYAMLDHSR,80,2;GQPYIDEVGTFK,63,2;IQWVGDPSWK,65,2;NPPDIVGK,39,1;YQPEGGRDAISIFHYAK,64,2;RLSAMEK,33,2;OxidationM,80,2;TSQVTLYVFEKVPTR,97,2;YQPEGGR,21,2;GRQTPVLYAMLDHSR,75,3;RQAALQR,21,2;GLGESRK,29,2;QTPVLYAMLDHSRSTK,23,3;SKGLGESR,54,2;ERIQWVGDPSWK,15,2;YCWLR,22,2;NPPDIVGKTSQVTLYVFEK,48,3;DAISIFHYAKGQPYIDEVGTFK,32,3	-0.171774	9.39
cytoplasm proteins
IPI00364616	Uncharacterized protein c10orf58 homolog precursor.	177/3	25861	1	cyto		AALEYLEDIDLK,86,2;LDELGVPLYAVVK,41,2;VNLLSVLEAVK,50,2	-0.131004	9.19
IPI00199273	Hsc70-interacting protein.	31/1	41424	0	cyto		AIDLFTDAIK,31,2	-0.0181655	5.76
IPI00231737	Aldose reductase.	184/6	36230	0	cyto		AIGVSNFNPLQIER,59,2;EVGVALQEK,17,2;MPTLGLGTWK,25,2;RQDLFIVSK,20,2;TTAQVLIR,25,2;VAIDMGYR,38,2	-0.274684	6.1
IPI00325147	Farnesyl pyrophosphate synthetase.	45/2	41146	0	cyto		ALYEELDLR,27,2;GLTVVQTFQELVEPR,18,3	-0.125694	8.25
IPI00370815	Similar to t-complex protein 1 subunit theta.	253/6	60279	0	cyto		AVDDGVNTFK,31,2;FAEAFEAIPR,34,2;AIAGTGANVIVTGGK,87,2;LVPGGGATEIELAK,20,2;HFSGLEEAVYR,7,2;LFVTNDAATILR,74,2	-0.0763636	5.3
IPI00230946	Dipeptidyl-peptidase 2 precursor.	49/1	55649	0	cyto		DLTQLFGFAR,49,2	-0.1016	4.81
IPI00325435	Calpain-5.	34/1	74045	0	cyto		DSSTGANSYVIIK,34,2	-0.187353	5.59
IPI00196661	14-3-3 protein theta.	128/4	28046	0	cyto		DSTLIMQLLR,38,2;VISSIEQK,31,2;NLLSVAYK,20,2;AVTEQGAELSNEER,39,2	-0.511837	4.64
IPI00214582	40s ribosomal protein s7.	88/2	22113	0	cyto		DVNFEFPEFQL,46,2;AIIIFVPVPQLK,42,2	-0.458763	10.09
IPI00197580	Similar to zinc finger protein 91.	49/2	64018	0	cyto		EEENEIR,16,2;TAAAAAAAAVSR,33,2	-0.970599	8.05
IPI00366571	Ac2-190.	75/2	61299	1	cyto		EMLAVAVLAAER,41,2;VLALLDVPDMTQEK,34,2	0.0783831	6.34
IPI00200847	T-complex protein 1 subunit alpha.	107/4	60835	0	cyto		EQLAIAEFAR,18,2;IACLDFSLQK,49,2;MLVDDIGDVTITNDGATILK,22,3;SLLVIPNTLAVNAAQDSTDLVAK,18,3	-0.317489	6.83
IPI00198550	Ubiquitin a-52 residue ribosomal protein fusion product 1.	136/4	18282	0	cyto		ESTLHLVLR,26,2;TLSDYNIQK,25,2;TITLEVEPSDTIENVK,70,2;IQDKEGIPPDQQR,15,2	-0.199115	4.95
IPI00363236	Leucyl-trna synthetase.	59/2	135504	0	cyto		FDDPLLGPR,18,2;VFEVSASSLEK,41,2	-0.418421	6.87
IPI00366977	Similar to copine iii.	162/4	60389	0	cyto		FGIYDIDNK,51,2;DIVQFVPFR,36,2;LYGPTNFSPIINHVAR,35,3;APSGEVAIR,40,2	-0.207505	5.36
IPI00324893	14-3-3 protein zeta/delta.	346/8	27925	0	cyto		FLIPNASQPESK,32,2;SVTEQGAELSNEER,91,2;VFYLK,18,1;NLLSVAYK,20,2;DSTLIMQLLR,38,2;YLAEVAAGDDKK,47,2;DICNDVLSLLEK,69,2;GIVDQSQQAYQEAFEISKK,31,3	-0.634694	4.67
IPI00362920	Ubx domain-containing protein 8.	47/2	41339	0	cyto		FQIEANFPR,29,2;VTDPVGDIVSFMHSFEEK,18,3	-0.0951952	8.11
IPI00231478	Lysosome membrane protein 2.	148/4	54513	2	cyto		FQINTYVK,22,2;RFQINTYVK,30,2;KLDDFVETGNIR,80,2;IVEWNGK,16,2	-0.00857741	4.86
IPI00215564	Ras-related protein Rab-7.	501/12	23774	0	cyto		FQSLGVAFYR,59,2;DPENFPFVVLGNK,67,2;EAINVEQAFQTIAR,96,2;VIILGDSGVGK,41,2;TSLMNQYVNKK,26,2;LVTMQIWDTAGQER,32,2;TSLMNQYVNK,45,2;AQAWCYSK,15,2;ATIGADFLTK,68,2;DEFLIQASPR,10,2;NNIPYFETSAK,22,2;TLDSWRDEFLIQASPR,20,3	-0.377295	5.72
IPI00231124	20 kda protein.	53/2	20534	0	cyto		FTEVLK,21,2;YQAVTATLEEK,32,2	-0.502273	11.09
IPI00367294	Similar to alpha-1,3-mannosyltransferase alg2.	244/5	47916	1	cyto		GAAICSYVR,25,2;IVQESDLER,51,2;NLPLALSSLVQLR,61,2;ILVNSQYTASVFK,92,2;APIDWIEEYTTGMADR,15,3	-0.0578313	8.18
IPI00366218	T-complex protein 1 subunit beta.	45/1	57764	0	cyto		GATQQILDEAER,45,2	0.0207477	5.94
IPI00206224	Aspartyl-trna synthetase, cytoplasmic.	174/6	57546	0	cyto		GFVEIQTPK,29,2;ALHHGIDLEK,16,2;IYVISLAEPR,38,2;GEEILSGAQR,41,2;FQTEIQTVNK,31,2;IGSCTQQDVELHVQK,19,3	-0.39501	5.93
IPI00215294	Ng,ng-dimethylarginine dimethylaminohydrolase 2.	38/1	30011	0	cyto		GGGDLPNSQEALQK,56,2	-0.00210526	5.51
IPI00214801	Acly protein.	158/5	307997	0	cyto		GGPNYQEGLR,17,2;VDATADYICK,42,2;YICTTSAIQNR,45,2;DGVYILDLAAK,26,2;IGNTGGMLDNILASK,28,2	-0.230222	6.08
IPI00211510	Isoform 1 of acyl-coenzyme a oxidase 1, peroxisomal.	141/3	75030	0	cyto		GLETTATYDPK,57,2;SFLVGNAAQSLSK,59,2;INESIGQGDLSELPELHALTAGLK,25,3	-0.289755	10.06
IPI00471525	Eukaryotic translation elongation factor 1 delta.	224/3	72795	0	cyto		GVVQDLQQAISK,67,2;IASLEVENQNLR,79,2;SIQLDGLVWGASK,78,2	-0.558673	5.61
IPI00777187	39 kda protein.	112/3	39372	0	cyto		IEEQITLEK,36,2;LVLVNAIYFK,35,2;LGLQDLFNSSK,41,2	-0.33556	6.25
IPI00454472	Solute carrier family 27 (fatty acid transporter), member 1.	198/5	72157	1	cyto		IFQAVAQR,30,2;ILTHVYPIR,17,2;LLPQVDTTGTFK,54,2;VLASYAQPIFLR,69,2;LLGQTDVAVYGVAVPGVEGK,28,3	-0.0151703	8.76
IPI00231293	6-phosphofructokinase, muscle type.	146/5	86361	0	cyto		IGLIQGNR,27,2;TFVLEVMGR,30,2;SEWSDLLNDLQK,35,2;VTVLGHVQR,32,2;GGTPSAFDR,22,2	-0.190769	8.22
IPI00231381	Major vault protein.	186/8	97107	0	cyto		ILDQSEAEK,17,2;GPLEYVPSAK,24,2;SFFLQPGER,20,2;VTGEEWLVR,19,2;IEGEGSVLQAK,48,2;LFSVPDFVGDACK,18,2;AQLELEVSK,19,2;DITPLQVVLPNTALHLK,21,3	-0.311825	5.42
IPI00194312	Similar to riken cdna 2810409h07.	73/2	44792	0	cyto		IPAFLNVVDIAGLVK,52,2;IGIVGLPNVGK,21,2	-0.386869	7.48
IPI00366397	102 kda protein.	172/4	102772	0	cyto		ITQDIFQR,16,2;GFVLQDTVEQLR,59,2;LENDQIENLR,57,2;VLTHIDHSLSR,40,2	-0.245344	5.99
IPI00231783	L-lactate dehydrogenase b chain.	216/6	36874	0	cyto		IVVVTAGVR,44,2;GLTSVINQK,42,2;SADTLWDIQK,15,2;MVVDSAYEVIK,61,2;IVADKDYSVTANSK,32,2;FIIPQIVK,22,2	0.0386228	5.56
IPI00768617	Similar to ubiquitin-protein ligase edd1.	34/2	310200	0	cyto		KPKSSAGISSMPNITVGTQVCLR,15,3;SSAGAR,19,1	-0.464045	5.63
IPI00231139	Transketolase.	226/6	71912	0	cyto		LAVSQVPR,67,2;AVELAANTK,33,2;HQPTAIIAK,29,2;ISSDLDGHPVPK,26,2;ILATPPQEDAPSVDIANIR,49,3;LDNLVAIFDINR,22,2	-0.170687	7.45
IPI00366007	Similar to eukaryotic translation initiation factor 4, gamma 2.	40/1	114590	0	cyto		LDLIHESILHKCIK,36,3	-0.386811	8.43
IPI00190377	Transaldolase.	42/2	37608	0	cyto		LGGPQEEQIK,18,2;SYEPQEDPGVK,24,2	0.407819	7.74
IPI00204375	Ubiquitin carboxyl-terminal hydrolase isozyme l1.	42/2	25165	0	cyto		LGVAGQWR,22,2;QFLSETEK,20,2	-0.318834	5.04
IPI00198717	Malate dehydrogenase, cytoplasmic.	40/1	36631	0	cyto		LGVTADDVK,40,2	-0.0586826	5.93
IPI00231929	Isoform m1 of pyruvate kinase isozymes m1/m2.	151/5	58452	0	cyto		LLFEELAR,25,2;GDLGIEIPAEK,43,2;LDIDSAPITAR,33,2;ITLDNAYMEK+OxidationM,18,2;IYVDDGLISLQVK,32,2	-0.0904315	6.49
IPI00365783	Similar to isoleucine-trna synthetase.	87/3	145562	0	cyto		LLIDPASIR,23,2;LYLINSPVVR,35,2;YIIEELNVR,29,2	-0.248415	5.89
IPI00776671	42 kda protein.	52/2	306934	0	cyto		LLQVAVEDR,21,2;LQELQEAADELDLKLR,31,3	-0.572323	5.43
IPI00476855	Lrrgt00050.	44/1	171805	0	cyto		LNLNNTVLSK,44,2	-0.478129	7.39
IPI00882548	High density lipoprotein binding protein	154/5	142178	0	cyto		LSVTVDPK,16,2;INIPPPSVNR,27,2;GNSLQEILER,57,2;LQTQASATVPIPK,39,2;DKFPEVIINFPDPAQK,15,3	-0.747288	9.84
IPI00742447	Autogenous vein graft remodeling associated protein 3.	42/1	62043	0	cyto		LTLKIHR,42,2	-0.491589	11.1
IPI00421332	Lrrgt00066.	82/2	38570	0	cyto		LVAIVDVIDQNR,65,2;ALVDGPCTR,17,2	-0.488701	10.16
IPI00363565	68 kda protein.	119/4	68597	0	cyto		MLVVGGIDR,27,2;KGELSIVPR,26,2;ILDDICVAR,16,2;YLDLILNDFVR,50,2	-0.129006	8.98
IPI00362720	Glutaminyl-trna synthetase.	79/4	88557	0	cyto		NAALSTQLR,28,2;SHPLDPIDTK,15,2;AINFNFGYAK,7,2;ATGTLLYGLASR,29,2	-0.354581	6.84
IPI00421601	N-acylsphingosine amidohydrolase 1.	76/2	44814	0	cyto		NAQWVGFITR,43,2;ESLDVYELDPK,33,2	-0.175381	8.53
IPI00325135	14-3-3 protein epsilon.	161/5	29326	0	cyto		NLLSVAYK,32,2;EAAENSLVAYK,49,2;EALQDVEDENQ,22,2;YLAEFATGNDRK,16,2;LICCDILDVLDK,42,2	-0.54	4.58
IPI00366785	Tyrosyl-trna synthetase, cytoplasmic.	45/2	59420	0	cyto		NSVEVALNK,30,2;SSEPEEIIPSR,15,2	-0.485529	5.68
IPI00362058	Similar to 60s ribosomal protein l12.	45/1	22433	0	cyto		QAQIEVVPSASALIIK,45,2	-0.554511	10.47
IPI00886474	Rps5 protein	225/4	23063	0	cyto		QAVDVSPLR,37,2;TIAECLADELINAAK,93,2;VNQAIWLLCTGAR,75,2;AQCPIVER,20,2	-0.173025	9.32
IPI00471608	Staphylococcal nuclease domain-containing protein 1.	81/4	102573	0	cyto		QINLSNIR,15,2;SDISSHPPVEGAYAPR,18,3;DTNGENIAESLVAEGLASR,16,3;NLPGLVQEGEPFSEEATLFTK,32,3	-0.428603	6.67
IPI00195372	Elongation factor 1-alpha 1.	367/10	50424	0	cyto		QLIVGVNK,30,2;TIEKFEK,18,2;QTVAVGVIK,36,2;LPLQDVYK,48,2;IGGIGTVPVGR,62,2;STTTGHLIYK,44,2;EHALLAYTLGVK,47,2;YYVTIIDAPGHR,34,3;RYEEIVK,25,2;MDSTEPPYSQK,23,2	-0.251515	9.1
IPI00208038	Eukaryotic translation initiation factor 3, subunit 3 gamma.	83/3	40051	0	cyto		QVQIDGLVVLK,46,2;GEPPLPEEDLSK,20,2;LFMAQALQEYSN,17,2	-0.371333	4.78
IPI00197533	Ciliary neurotrophic factor.	50/1	22897	0	cyto		SDLTALMESYVK,50,2	0.146226	8.7
IPI00365769	Similar to ras GTPase-activating-like protein iqgap1.	38/2	189712	0	cyto		SKPMK,15,1;IGLLVK,23,1	-0.485407	6.03
IPI00199865	Phenylalanine-trna synthetase-like, alpha subunit.	63/1	57798	0	cyto		SLQALGEVIEAELR,63,2	-0.438583	8.25
IPI00201561	Peroxiredoxin-2.	71/2	21941	0	cyto		SLSQNYGVLK,40,2;QITVNDLPVGR,31,2	-0.164141	5.17
IPI00780394	Coatomer protein complex, subunit gamma.	43/1	99780	0	cyto		SSEELPVDIILASVG,43,3	0.342063	8.89
IPI00869528	Arginyl-trna synthetase	272/8	76503	0	cyto		STIIGESMSR,23,2;LNDYVFSFDK,49,2;VIVDFSSPNIAK,43,2;EIAENITK,17,2;AYECVVLLQSK,39,2;LFEFAGYNVLR,26,2;LANIDEEMLQR,53,2;GFDILGIKPVQR,22,2	-0.430588	5.78
IPI00210767	50 kda protein.	39/1	50793	0	cyto		TGVLQSLLGR,39,2	-0.216166	8.18
IPI00475835	D-3-phosphoglycerate dehydrogenase.	388/8	57256	0	cyto		TLGILGLGR,50,2;GQPLLLFR,15,2;QADVNLVNAK,37,2;GGIVDEGALLR,50,2;GTIQVVTQGTSLK,66,2;VTADVINAAEK,60,2;ILQDGGLQVVEK,48,2;AGTGVDNVDLEAATR,62,2	0.112008	6.13
IPI00210566	Heat shock protein hsp 90-alpha.	602/14	85161	0	cyto		TLVSVTK,18,2;YIDQEELNK,47,2;LGIHEDSQNR,25,2;DQVANSAFVER,65,2;ADLINNLGTIAK,66,2;TLTIVDTGIGMTK,83,2;GVVDSEDLPLNISR,77,2;YESLTDPSKLDSGK,16,3;LSELLR,21,2;MEEVD,21,1;YESLTDPSK,38,2;APFDLFENR,46,2;ELISNSSDALDK,54,2;EDQTEYLEER,25,2	-0.745157	4.9
IPI00470317	Elongation factor 1-gamma.	227/6	50371	0	cyto		TPEFLR,23,2;TFLVGER,20,2;ILGLLDTHLK,35,2;STFVLDEFKR,47,2;ALIAAQYSGAQIR,66,2;KLDPGSEETQTLVR,36,3	-0.484897	6.16
IPI00369178	Similar to at-rich interactive domain-containing protein 3a.	40/1	63203	0	cyto		TQMAALAAMR+OxidationM,40,2	-0.582095	4.88
IPI00202379	Phenylalanine-trna synthetase-like, beta subunit.	58/2	66294	0	cyto		TTLLPGLLK,25,2;TYTIANQFPLNK,33,2	-0.075382	6.49
IPI00230835	14-3-3 protein gamma.	268/7	28456	0	cyto		VFYLK,18,1;VISSIEQK,35,2;NLLSVAYK,20,2;YLAEVATGEK,35,2;DSTLIMQLLR,31,2;YLAEVATGEKR,41,2;NVTELNEPLSNEER,88,2	-0.680162	4.74
IPI00337168	T-complex protein 1 subunit delta.	93/2	58576	0	cyto		VIDPATATSVDLR,60,2;IGLIQFCLSAPK,33,2	-0.00315399	8.22
IPI00193595	Eukaryotic initiation factor 4a-ii.	243/5	46688	0	cyto		VLITTDLLAR,65,2;GIYAYGFEKPSAIQQR,30,3;MFVLDEADEMLSR,41,2;ELAQQIQK,22,2;GYDVIAQAQSGTGK,85,2	-0.259314	5.25
IPI00230897	Hemoglobin subunit beta-1.	144/4	16083	0	cyto		VNPDDVGGEALGR,59,2;VINAFNDGLK,34,2;LLVVYPWTQR,29,2;YFDSFGDLSSASAIMGNPK,22,3	-0.588983	10.59
IPI00231631	Beta-enolase.	49/1	47326	0	cyto		VNQIGSVTESIQACK,49,2	-0.196313	6.86
IPI00197711	L-lactate dehydrogenase a chain.	222/6	36712	0	cyto		VTLTPDEEAR,42,2;QVVDSAYEVIK,46,2;LVIITAGAR,37,2;FIIPNVVK,25,2;DLADELALVDVIEDK,44,2;DQLIVNLLK,28,2	0.0638554	8.44
IPI00212741	6-phosphofructokinase, liver type.	32/1	86083	0	cyto		VTVLGHVQR,32,2	-0.0866667	6.96
IPI00471584	Heat shock protein hsp 90-beta.	637/15	83571	0	cyto		YIDQEELNK,47,2;SIYYITGESK,43,2;ADLINNLGTIAK,66,2;EQVANSAFVER,37,2;TLTLVDTGIGMTK,83,2;GVVDSEDLPLNISR,77,2;YESLTDPSKLDSGK,16,3;LSELLR,21,2;DIIPNPQER,30,2;MEEVD,21,1;ELISNASDALDK,77,2;YESLTDPSK,38,2;LGIHEDSTNR,24,2;ELISNASDALDKIR,32,3;EDQTEYLEER,25,2	-0.678177	4.94
IPI00366398	Eukaryotic translation initiation factor 3, subunit 6.	46/2	52587	0	cyto		YLTTAVITNK,17,2;QLQAETEPIVK,29,2	-0.545361	8.49
IPI00201664	Peroxisomal biogenesis factor 3.	39/1	42582	0	peroxisome		EAAEYIAQAR,39,2	-0.167742	8.05
IPI00326948	Hsd17b4 protein.	246/7	81551	0	peroxisome		LNPQNAFFSGR,19,2;IDVVVNNAGILR,45,2;DTTSLNQAALYR,57,2;VVLVTGAGGGLGR,58,2;GALVVVNDLGGDFK,1,29,2;AVANYDSVEAGEK,35,2;AYALAFAER,31,2	-0.620874	6.1
IPI00370596	3-ketoacyl-coa thiolase b, peroxisomal precursor.	75/2	44306	0	peroxisome		QVVTLLNELK,31,2;SYAVVGVPPDIMGIGPAYAIPAALQK,44,3	-1.10127	10.87
IPI00231757	Proteasome subunit alpha type 2.	122/3	26024	0	Proteasome		AANGVVLATEK,31,2;LVQIEYALAAVAGGAPSVGIK,59,3;YNEDLELEDAIHTAILTLK,32,3	-0.0729508	6.29
IPI00191501	Proteasome subunit alpha type 6.	76/1	27838	0	Proteasome		AINQGGLTSVAVR,76,2	-0.177642	6.02
IPI00191505	Proteasome subunit beta type 4 precursor.	60/2	29437	0	Proteasome		FQVATVTEK,42,2;QPVLSQTEAR,18,2	0.00661765	6.4
IPI00198978	Proteasome (prosome, macropain) 26s subunit, non-ATPase, 12.	100/2	53302	0	Proteasome		IYVEIER,24,2;LQEVIETLLSLEK,76,2	-0.363678	5.76
IPI00362105	Similar to proteasome 26s ATPase subunit 6.	102/3	46053	0	Proteasome		LSDGFNGADLR,19,2;ALQSVGQIVGEVLK,68,2;VVSSSIVDKYIGESAR,15,3	-0.404715	7.48
IPI00212512	26s proteasome non-ATPase regulatory subunit 1.	31/2	85333	0	Proteasome		QFAALVASK,16,2;VSTAVLSITAK,15,2	0.0348993	9.8
IPI00230939	60s ribosomal protein l24.	115/2	17882	0	ribosome		AITGASLADIMAK,85,2	-0.926115	11.26
IPI00475722	60s ribosomal protein l14.	146/4	38570	0	ribosome		ALVDGPCTR,25,2;VAYISFGPHAGK,28,2;CMQLTDFILK,17,2;LVAIVDVIDQNR,76,2	-0.662838	4.26
IPI00215208	60s ribosomal protein l8.	152/5	28235	0	ribosome		AVVGVVAGGGR,68,2;ASGNYATVISHNPETK,24,3KGAGSVFR,6,2;KVGLIAAR,12,2;IDKPILK,30,2;AVDFAER,18,2	-0.527626	11.03
IPI00230915	60s ribosomal protein l10.	231/7	25044	0	ribosome		DGFHIR,22,2;EHVIEALR,15,2;MLSCAGADR,2,24,2;VHIGQVIMSIR,37,2;FNADEFEDMVAEK,104,2;FNADEFEDMVAEKR,31,3;GAFGKPQGTVAR,20,2	-0.0586527	6.26
IPI00192486	40s ribosomal protein s6.	96/2	28834	0	ribosome		DIPGLTDTTVPR,63,2;LIEVDDER,33,2	-0.945382	10.85
IPI00192257	60s ribosomal protein l18a.	44/1	21004	0	ribosome		DLTTAGAVTQCYR,44,2	-0.664773	10.72
IPI00339012	60s ribosomal protein l10a.	116/4	24987	0	ribosome		DTLYEAVR,35,2;YDAFLASESLIK,35,2;FPSLLTHNENMVAK,21,3;AGKFPSLLTHNENMVAK,25,3	-0.408295	9.93
IPI00766254	Similar to 40s ribosomal protein s19.	53/2	14597	0	ribosome		DVNQQEFVR,31,2;VLQALEGLK,21,2	-0.877863	10.89
IPI00197713	40s ribosomal protein s11.	33/1	18590	0	ribosome		DVQIGDIVTVGECRPLSK,33,3	-0.606962	10.31
IPI00212776	40s ribosomal protein s3.	455/10	26828	0	ribosome		ELTAVVQK,28,2;TQNVLGEK,16,2;TEIIILATR,59,2;AELNEFLTR,49,2;GLCAIAQAESLR,65,2;ELAEDGYSGVEVR,71,2;FGFPEGSVELYAEK,72,2;IRELTAVVQK,20,2;DEILPTTPISEQK,27,2;LLGGLAVR,48,2	-0.153086	9.68
IPI00392390	40s ribosomal protein s2.	217/6	29876	0	ribosome		GTGIVSAPVPK,47,2;AEDKEWIPVTK,62,2;TYSYLTPDLWK,39,2;GCTATLGNFAK,35,2;ATFDAISK,16,2;SLEEIYLFSLPIK,18,2	-0.197157	6.22
IPI00324983	40s ribosomal protein s17.	108/3	15557	0	ribosome		IAGYVTHLMK,28,2;VCEEIAIIPSK,33,2;LLDFGSLSNLQVTQPTVGMNFK,47,3	-0.432392	5.33
IPI00191142	40s ribosomal protein s10.	66/2	18904	0	ribosome		IAIYELLFK,18,2;DYLHLPPEIVPATLR,48,3	-0.531579	10.47
IPI00199543	60s ribosomal protein l7.	162/4	30367	0	ribosome		IALTDNSLVAR,77,2;AGNFYVPAEPK,16,2;VPAVPETLK,23,2;IVEPYIAWGYPNLK,46,2	-0.557308	10.86
IPI00421626	40s ribosomal protein s9.	175/5	16651	0	ribosome		IGVLDEGK,50,2;LIGEYGLR,37,2;SRLDQELK,27,2;RLQTQVFK,17,2;LFEGNALLR,44,2	-0.64433	10.65
IPI00188058	40s ribosomal protein s18.	89/2	17708	0	ribosome		IPDWFLNR,35,2;AGELTEDEVER,54,2;	-0.709868	10.98
IPI00207980	60s ribosomal protein l23.	41/1	14970	0	ribosome		ISLGLPVGAVINCADNTGAK,41,3	0.0782178	9.81
IPI00551563	Ribosomal protein l22.	71/2	14794	0	ribosome		ITVTSEVPFSK,40,2;AGNLGGGVVTIER,31,2	-1.06304	11.02
IPI00210546	Similar to ribosomal protein l21.	141/3	18676	0	ribosome		KGDIVDIK,25,2;HGVVPLATYMR,43,2;VYNVTQHAVGIIVNK,73,2	-0.169501	5.43
IPI00568945	Similar to 60s ribosomal protein l7a.	229/6	30148	0	ribosome		KVVNPLFEK,25,2;NFGIGQDIQPK,54,2;LKVPPAINQFTQALDR,33,3;QTATQLLK,31,2;AGVNTVTTLVENK,59,2;AGVNTVTTLVENKK,27,3	-0.0925926	4.84
IPI00203523	60s ribosomal protein l23a.	53/1	17684	0	ribosome		LAPDYDALDVANK,53,2	-0.726282	10.44
IPI00366014	40s ribosomal protein s13.	105/3	17212	0	ribosome		LILIESR,28,2;GLSQSALPYR,19,2;LTSDDVKEQIYK,58,2	-0.360169	5.4
IPI00765680	Similar to ribosomal protein l19.	59/2	35125	0	ribosome		LLADQAEAR,43,2;NTLAR,16,1	-0.763973	10.41
IPI00421451	Similar to 40s ribosomal protein s16.	92/2	22231	0	ribosome		LLEPVLLLGK,31,2;GPLQSVQVFGR,61,2	-0.101033	7.41
IPI00215107	40s ribosomal protein sa.	83/2	32917	0	ribosome		LLVVTDPR,37,2;FAAATGATPIAGR,46,2	-0.308475	4.73
IPI00475474	40s ribosomal protein s4, x isoform.	173/6	29807	0	ribosome		LSNIFVIGK,48,2;DANGNSFATR,18,2;GNKPWISLPR,29,2;GIPHLVTHDAR,36,2;YALTGDEVKK,21,2;LTIAEER,21,2	-0.329658	10.16
IPI00231202	40s ribosomal protein s8.	122/3	24475	0	ribosome		LTPEEEEILNK,18,2;NCIVLIDSTPYR,57,2;ISSLLEEQFQQGK,47,2	-1.02019	10.32
IPI00363949	60s ribosomal protein l7a.	238/6	30148	0	ribosome		NFGIGQDIQPK,46,2;AGVNTVTTLVENK,67,2;KVVNPLFEK,35,2;AGVNTVTTLVENKK,19,3;VPPAINQFTQALDR,47,2;LKVPPAINQFTQALDR,24,3	-0.546992	10.61
IPI00188804	60s acidic ribosomal protein p2.	46/1	11685	0	ribosome		NIEDVIAQGVGK,46,2	-0.263478	4.3
IPI00395285	60s ribosomal protein l3.	178/5	46392	0	ribosome		NNASTDYDLSDK,73,2;IGQGYLIK,28,2;AGMTHIVR,33,2;DDPSKPVHLTAFLGYK,20,3;SLLVQTK,24,2	-0.645161	10.21
IPI00202512	60s ribosomal protein l4.	259/8	47569	0	ribosome		NVTLPAVFK,27,2;NIPGITLLNVSK,59,2;LAPGGHVGR,21,2;MMNTDLSR,30,2;LEAAAAALAAK,46,2;SGQGAFGNMCR,32,2;FCIWTESAFR,24,2;APIRPDIVNFVHTNLR,20,3	-0.633729	10.92
IPI00231445	60s ribosomal protein l15.	69/3	24245	0	ribosome		QGYVIYR,16,2;SLQSVAEER,38,2;GATYGKPVHHGVNQLK,15,3	-0.930392	11.61
IPI00230914	60s ribosomal protein l5.	216/5	34665	0	ribosome		RFPGYDSESK,26,2;DIICQIAYAR,65,2;GAVDGGLSIPHSTK,56,2;VTNRDIICQIAYAR,34,3;IEGDMIVCAAYAHELPK,35,3	-0.431418	10.31
IPI00231609	Similar to 60s ribosomal protein l6.	75/2	32980	0	ribosome		SSITPGTVLIILTGR,58,2;QLGSGLLLVTGPLALNR,17,3	-0.784228	10.73
IPI00230916	60s ribosomal protein l13.	154/4	24351	0	ribosome		STESLQANVQR,45,2;TIGISVDPR,33,2;VDTWFNQPAR,33,2;GFSLEELR,43,2	-0.894313	11.54
IPI00230917	60s ribosomal protein l18.	322/6	21702	0	ribosome		TNSTFNQVVLK,65,2;TAVVVGTITDDVR,79,2;ILTFDQLALESPK,76,2;SQDIYLR,21,2;GTVLLSGPR,56,2;TNSTFNQVVLKR,25,3	-0.718085	11.78
IPI00201500	40s ribosomal protein s14.	129/3	16420	0	ribosome		TPGPGAQSALR,59,2;IEDVTPIPSDSTR,54,2;IGRIEDVTPIPSDSTR,16,3	-0.55037	9.78
IPI00200147	60s acidic ribosomal protein p0.	246/4	34365	0	ribosome		TSFFQALGITTK,104,2;GHLENNPALEK,34,2;GTIEILSDVQLIK,55,2;AFLADPSAFAAAAPVAAATTAAPAAAAAPAK,53,3	0.0504732	5.7
IPI00231693	40s ribosomal protein s3a.	108/4	30154	0	ribosome		TTDGYLLR,36,2;LITEDVQGK,39,2;VFEVSLADLQNDEVAFRK,18,3;EVQTNDLKEVVNK,15,3	-0.625758	9.75
IPI00210238	40s ribosomal protein s23.	61/1	15969	0	ribosome		VANVSLLALYK,61,2	-0.518881	10.5
IPI00200661	Fatty acid synthase.	102/3	275101	0	ribosome		VLEALLPLK,25,2;GVDLVLNSLAEEK,38,2;FPQLDDTSFANSR,39,2	-0.0627944	5.94
IPI00559098	40s ribosomal protein s19.	84/3	16076	0	ribosome		VLQALEGLK,26,2;DVNQQEFVR,41,2;PGVTVKDVNQQEFVR,17,3	-0.390463	5.41
IPI00359103	60s ribosomal protein l11.	112/3	20468	0	ribosome		VREYELR,19,2;VLEQLTGQTPVFSK,71,2;WFQQKYDGIILPGK,22,3	-0.271552	8.36
IPI00655314	60s ribosomal protein l13a.	72/2	23575	0	ribosome		YQAVTATLEEK,51,2;FTEVLK,21,2	-0.44335	11.01
IPI00200552	60s ribosomal protein l26.	84/3	17267	0	ribosome		YVIYIER,22,2;DDEVQVVR,42,2;HFNAPSHIR1,20,2	0.00681265	5.94
Endoplasmic reticulum/Golgi proteins
IPI00231064	Aldehyde dehydrogenase, dimeric nadp-preferring.	38/1	50706	0	ER/golgi		HLTPVTLELGGK,38,2	-0.304712	6.75
IPI00205606	Sel-1 homolog precursor.	103/3	89140	0	ER/golgi		AASQGYTVAR,28,2;GVQVNYDLALK,43,2;LVANHVASDISLTGGSVVQR,32,3	-0.382242	5.35
IPI00476672	Similar to alcohol dehydrogenase pan2.	40/1	36458	1	ER/golgi		AEEAAGQLR,40,2	-0.0116766	8.22
IPI00210635	Vesicle-fusing ATPase.	43/2	83170	0	ER/golgi		AENSSLNLIGK,20,2;NFSGAELEGLVR,23,2	-0.220161	6.44
IPI00390597	Probable peptidase kiaa1815 homolog.	53/2	100517	8	ER/golgi		AFINLEAAGVGGK,24,2;TSGLQGEFDAR,29,2	0.183742	6.74
IPI00230862	Aminopeptidase n.	166/6	109779	1	ER/golgi		ALEQALEK,45,2;QVTPLFAYFK,32,2;AQIIHDSFNLASAGK,25,3;ESALVFDPQSSSISNKER,17,3;ALGDTPAPNIDTTELVER,16,3;IQNQLQTDLSVIPVINR,31,3	-0.29886	5.26
IPI00193522	Vesicle-trafficking protein sec22b.	140/4	24896	1	ER/golgi		ANNLSSLSK,23,2;DLQQYQSQAK,32,2;IMVANIEEVLQR,55,2;GEALSALDSK,30,2	-0.18186	8.66
IPI00553950	Prolactin regulatory element-binding protein.	122/3	45899	2	ER/golgi		APFPLYALR,23,2;TGLLIAAGGGGAAK,62,2;FGQVPDQPGGLR,37,2	-0.0772182	8.83
IPI00231200	NADPH--cytochrome p450 reductase.	131/4	77313	1	ER/golgi		DGALTQLNVAFSR,43,2;FAVFGLGNK,42,2;IQTTAPPVK,31,2;YYSIASSSK,15,2	-0.432596	5.26
IPI00454556	Alpha-6-fucosyltransferase.	83/3	66899	1	ER/golgi		DLTELVQR,17,2;ITYLQNPK,20,2;VYLATDDPALLK,46,2	-0.556522	7.03
IPI00210233	Squalene synthetase.	52/2	48703	0	ER/golgi		DYLEDQQEGR,24,2;TQSLPNCQLISR,28,2	-0.194471	6.46
IPI00779844	14 kda protein.	102/3	33985	0	ER/golgi		EFADSLGIPFLETSAK,41,2;MGPGATAGGAEK,21,2;LLLIGDSGVGK,40,2	-0.220301	8.66
IPI00231369	Isoform serca2a of sarcoplasmic/endoplasmic reticulum calcium ATPase2.	253/4	111659	7	ER/golgi		EFDELSPSAQR,38,2;ISLPVILMDETLK,39,2;VGEATETALTCLVEK,98,2;TASEMVLADDNFSTIVAAVEEGR,78,3	0.0577578	5.38
IPI00192914	Sarcoplasmic/endoplasmic reticulum calcium ATPase 3.	74/2	114590	7	ER/golgi		EFTLEFSR,23,2;VGEATETALTCLVEK,51,2	0.062029	5.51
IPI00188079	Similar to ribosome-binding protein 1.	49/2	144045	0	ER/golgi		EQEIAAVQAR,17,2;LLATEQEDAAVAK,32,2	-0.746614	5.37
IPI00655289	Hypoxia up-regulated 1.	151/5	111379	0	ER/golgi		EVEEEPGLR,21,2;TLGGLEMELR,25,2;EAGTQPQLQIR,20,2;DAVIYPILVEFTR,59,2;VAIVKPGVPMEIVLNK,26,3	-0.268467	9.27
IPI00364884	Translocon-associated protein subunit alpha precursor.	117/3	35778	1	ER/golgi		FLVGFTNK,45,2;GEDFPANNIVK,40,2;GTEDFIVESLDASFR,32,3	-0.176489	4.3
IPI00480820	Membrane-associated progesterone receptor component 1.	58/2	21699	1	ER/golgi		FYGPEGPYGVFAGR,38,2;GDQPGASGDNDDDEPPPLPR,20,3	-0.598462	4.37
IPI00213618	Sarcoplasmic/endoplasmic reticulum calcium ATPase 1.	275/7	110707	7	ER/golgi		GAPEGVIDR,21,2;VIMITGDNK,36,2;EFTLEFSR,21,2;NAENAIEALK,37,2;NMLFSGTNIAAGK,36,2;LDEFGEQLSK,38,2;VDQSILTGESVSVIK,86,2	0.0596579	5.09
IPI00365929	Thioredoxin domain containing 7.	190/3	49129	1	ER/golgi		GESPVDYDGGR,24,2;TGEAIVDAALSALR,64,2;LAAVDATVNQVLASR,102,2	-0.295506	4.99
IPI00231765	Isoform 1 of reticulon-4.	144/6	38798	2	ER/golgi		GPLPAAPPAAPER,31,2;YSNSALGHVNSTIK,21,3;HQVQIDHYLGLANK,21,3;GVIQAIQK,22,2;SLSAVLSAELSK,27,2;TSVVDLLYWR,22,2	-0.406363	4.39
IPI00204703	Serpin h1 precursor.	106/2	46602	0	ER/golgi		GVVEVTHDLQK,34,2;DQAVENILLSPLVVASSLGLVSLGGK,72,3	-0.28753	8.87
IPI00360954	Nad(p) dependent steroid dehydrogenase-like.	75/2	40671	1	ER/golgi		ILTGLNYEAPK,32,2;DPQLVPVLIDAAR,43,2	-0.129006	8.98
IPI00231659	Transmembrane emp24 domain-containing protein 10 precursor.	126/3	25013	2	ER/golgi		IPDQLVILDMK,60,2;ITDSAGHILYAK,49,2;LKPLEVELR,17,2	-0.127397	5.81
IPI00192216	Similar to ras-related protein Rab-33B isoform 2.	47/1	26192	0	ER/golgi		IQLWDTAGQER,47,2	-0.232314	7.46
IPI00765365	Similar to spfh domain protein 1 precursor.	86/1	39412	0	ER/golgi		ISEIEDAAFLAR,86,2	-0.33046	6.37
IPI00208645	Estradiol 17-beta-dehydrogenase 12.	171/4	34990	1	ER/golgi		LGEWAVVTGGTDGIGK,46,2;GIFVQSVLPFFVATK,49,2;LININVLSICK,55,2;EKFNVETR,21,2	0.0932692	9.68
IPI00199641	Mannosyl-oligosaccharide glucosidase.	172/5	91985	1	ER/golgi		LGPLLDVLADSR,76,2;TLPSGLDDYPR,24,2;EQILGDEAR,24,2;DLALPTLLNPK,24,2;APEDLAFLR,24,2	-0.270384	9.07
IPI00202231	Protein rer1.	49/1	23087	3	ER/golgi		LGQIYQSWLDK,49,2	0.0846939	9.53
IPI00382300	Ac2-048.	442/12	33985	0	ER/golgi		LLLIGDSGVGK,86,2;LQIWDTAGQER,62,2;KVVDYTTAK,42,2;EFADSLGIPFLETSAK,67,2;MGPGATAGGAEK,32,2;TITSSYYR,29,2;NATNVEQSFMTMAAEIK,29,3;QWLQEIDRYASENVNK,20,2;LLLIGDSGVGKSCLLLR,21,2;LLVGNK,4,1;IQSTPVK,24,2;TIELDGK,26,2	-0.521595	9.71
IPI00367331	46 kda protein.	110/4	46021	1	ER/golgi		LMLLDATFR,28,2;LVPQVYFPEQIHDVIR,24,3;EIPQLLDAAASPLIAEQEVLQALPK,34,3;VTDTDFDGVEVR,24,2	0.00661765	6.4
IPI00369937	GPI transamidase component pig-s.	225/7	61799	2	ER/golgi		LMVPVTVVFTR+OxidationM,23,2;LMVPVTVVFTR+OxidationM,20,2;ATAGAAATDLEVVR,73,2;WGGIMVYNVDPK+OxidationM,24,2;APLPYSEISGLNALQLR,34,3;LMVPVTVVFTR,19,2;SVENLATATTTLTSLAQLLGK,32,3	0.0558559	5.92
IPI00204365	Ribophorin i.	987/23	68473	1	ER/golgi		LPVALDPGSK,26,2;DTYIENEK,18,2;DISTLNSGKK,26,2;TVDLSSHLAK,31,2;AVTSEIAVLQSR,88,2;SEDILDYGPFK,78,2;LKTEGSDLCDR,24,2;NIQVDSPYDISR,80,2;TILPAAAQDVYYR,67,2;VTAEVVLAHPGGGSTAR,67,2;ASSFVLALEPELESR,61,2;YDYQRQPDSGISSIR,32,3;LAHLGVQVK,29,2;HFDETVNR,33,2;GEDEEDNNLEVR,68,2;DIPAYSQDTFK,37,2;IDHILDAL,35,2;FPLFGGWK,33,2;FVDHVFDEQVIDSLTVK,25,3;LDFSITKDPAAEAR,34,3;QFVVFEGNHYFYSPYPTK,17,3;VHYENNSPFLTITSMTR,38,3;V…	-0.226073	5.99
IPI00206020	Leucine-rich repeat-containing protein 59.	294/6	35304	1	ER/golgi		LQQLPADFGR,43,2;LVTLPVSFAQLK,42,2;LVNLQHLDLLNNR,86,2;ATVLDLSCNK,56,2;WLDLKDNPLDPVLAK,38,3;LSTLPSDFCGLTHLVK,29,3	-0.781433	9.57
IPI00409514	GPI inositol-deacylase.	74/2	105229	6	ER/golgi		LSANDAEDSLR,50,2;AFFDLIDADTK,24,2	0.17321	9.07
IPI00370881	Putative udp-galnac: polypeptide n- acetylgalactosaminyltransferase.	45/1	68448	1	ER/golgi		LSLLEDIVYR,45,2	-0.328763	9.06
IPI00192553	Similar to minor histocompatibility antigen 13 isoform 3.	50/2	43679	7	ER/golgi		LVFPQDLLEK,20,2;SSSDMPETITSR,30,2	0.240047	6.57
IPI00195160	Sulfated glycoprotein 1 precursor.	53/1	62908	0	ER/golgi		LVTDIQTAVR,53,2	-0.00272109	5.51
IPI00212014	Transitional endoplasmic reticulum ATPase.	411/12	90162	0	ER/golgi		MDELQLFR,19,2;IVSQLLTLMDGLK,55,2;HPALFKAIGVKPPR,30,2;LDQLIYIPLPDEK,76,2;LIVDEAINEDNSVVSLSQPK,42,3;EVDIGIPDATGR,17,2;WALSQSNPSALR,50,2;LGDVISIQPCPDVK,34,2;KGDIFLVR,18,2;GVLFYGPPGCGK,26,2;DHFEEAMR,24,2;LAGESESNLR,20,2	-0.352228	5.1
IPI00366221	RAB21, member RAS oncogene family.	40/1	24547	0	ER/golgi		MIETAQVDER,40,2	-0.342601	8.07
IPI00202570	Ras-related protein RAB-2A.	358/7	23692	0	ER/golgi		MITIDGK,23,1;YIIIGDTGVGK,29,2;EHGLIFMETSAK,40,2;TASNVEEAFINTAK,111,2;LQIWDTAGQESFR,87,2;GAAGALLVYDITR,49,2;QHSNSNMVIMLIGNK,19,3	-0.376887	5.89
IPI00188059	Dolichyl-diphosphooligosaccharide--protein glycosyltransferase 63 kdasubunit precursor.	676/15	69149	3	ER/golgi		MLAQQAVK,19,2;MLAQQAVK+OxidationM,17,2;QEIQHLFR,19,2;YIANTVELR,59,2;LPSGYYDFSVR,47,2TGQEVVFVAEPDNK,60,2;LQVSSVLSQPLAQAAVK,96,2;VEGDNRYIANTVELR,32,3;TGQEVVFVAEPDNKNVYK,46,3;YHVPVVVVPEGSASDTQEQAILR,76,3;KNFESLSEAFSVASAAAALSQNR,64,3;NIVEEIEDLVAR,65,2;MPFSLVGDVFELNFK,22,3;FELDTSER,42,2;MLAQQAVKR,20,2;ISTEVGITNVDLSTVDKDQSIAPK,52,3	0.0904913	5.56
IPI00361476	Hypothetical protein rgd1306274.	140/4	80431	9	ER/golgi		NALAQTLNWVR,46,2;LIQNQVANYPFR,52,2;HLSAEPELR,19,2;LLQGKEPVIR,23,2	0.0475783	10.03
IPI00213677	ADP-ribosylation factor 2.	113/2	20790	0	ER/golgi		NISFTVWDVGGQDK,73,2;QDLPNAMNAAEITDK,40,2	-0.297238	5.78
IPI00207068	Golgi apparatus protein 1 precursor.	690/22	137347	1	ER/golgi		NSELMDPK,30,2;QITQNTDYR,22,2;MTAIIFSDYR,53,2;LSSDCEDQIR,58,2;LLELQYFISR,73,2;CAIGVTHFQLVQMK,24,3;VSYSLAK,22,2;EVLNMLK,26,2;OxidationM,42,2;IQVSELCK,29,2;CNVENLPR,40,2;FCENTQAGEGR,51,2;VAELSSDDFHLDR,48,2;ALNEACESVIQTACK,16,3;STISEIKECAEEPVGK,18,3;AKDDSELEGQVISCLK,24,3;GGAGPGGTGGGWK,31,2;AMDVKLDPALQDK,16,2;DAHSQGEVVSCLEK,27,3;LQPECKK,5,2;STISEIK,19,2;LDPVLYR,16,2	-0.480102	6.47
IPI00394425	48 kda protein.	352/7	54503	0	ER/golgi		NVEEAINFINDR,70,2;YIAPTILTDVDPNSK,102,2;LQQLEALR,26,2;IAFGGETDEATR,92,2;EKDILAAIAADLSK,23,2;VMQEEIFGPILPIVSVK,15,3;QRFDHILYTGNTAVGK,24,3	-0.0214118	5.24
IPI00324741	Protein disulfide-isomerase a3 precursor.	626/17	57499	1	ER/golgi		QAGPASVPLR,21,2;DASVVGFFR,32,2;TADGIVSHLKK,25,2;FVMQEEFSR,24,2;LAPEYEAAATR,68,2;LSKDPNIVIAK,54,3;DGEEAGAYDGPR,42,2;FAHTNVESLVK,26,3;GFPTIYFSPANK,64,2;DLFSDGHSEFLK,33,2;SEPIPETNEGPVK,21,2;ELNDFISYLQR,47,2;FLQEYFDGNLKR,17,3;FISDKDASVVGFFR,17,3;DLLTAYYDVDYEK,75,2;LNFAVASR,30,2;YGVSGYPTLK,30,2	-0.430588	5.78
IPI00203647	Coiled-coil domain-containing protein 47 precursor.	43/1	56039	0	ER/golgi		QDLLNVLAR,43,2	-0.759006	4.71
IPI00554034	Ras-related protein RAB-6A.	183/5	23689	0	ER/golgi		QLFRR,19,1;LQLWDTAGQER,57,2;ELNVMFIETSAK,15,2;GSDVIIMLVGNK,67,2;LVFLGEQSVGK,25,2	-0.416346	5.22
IPI00364707	Transmembrane emp24 protein transport domain containing 9.	168/3	27182	1	ER/golgi		QLVEQVEQIQK,82,2;DKLSELQLR,50,2;FSLFAGGMLR,36,2	-0.302128	8.38
IPI00196589	Translocon-associated protein subunit gamma.	61/1	21051	4	ER/golgi		QQSEEDLLLQDFSR,61,2	0.0659459	9.61
IPI00568118	67 kda protein.	730/17	67612	1	ER/golgi		RPDADLK,29,2;GSLSGWILSK,73,2;TPYTIMFGPDK,46,2;TSELNLDQFHDK,55,2;VVDDWANDGWGLK,75,2;APVPTGEVYFADSFDR,88,2;AEEDEILNR,55,2;KDDTDDEIAK,22,2;SDTSTPPSPK,32,2;TYFTDKK,17,2;VVDDWANDGWGLKK,27,3;IADPDAVKPDDWDEDAPSK,33,3;TGVYEEK,24,2;IPNPDFFEDLEPFR,76,2;KIPNPDFFEDLEPFR,32,3;GLVLMSR,16,2;LPGDKGLVLMSR,30,3	-0.838579	4.6
IPI00201775	29 kda protein.	35/1	28924	0	ER/golgi		SDTSTPPSPK,35,2	-1.06523	4.49
IPI00388209	Similar to glucosidase ii beta subunit precursor.	54/1	60150	0	ER/golgi		SLEDQVETLR,54,2	-0.888571	4.39
IPI00210874	Synaptic glycoprotein sc2.	85/2	36498	4	ER/golgi		SLKDEDVLQK,46,2;LPVGTTATLYFR,39,2	0.00584416	9.59
IPI00364948	Fatty aldehyde dehydrogenase.	393/9	54503	1	ER/golgi		SLLEGQK,15,2;LQQLEALR,26,2;HLTPVTLELGGK,23,2;IAFGGETDEATR,92,2;NVEEAINFINDR,73,2;YIAPTILTDVDPNSK,102,2;VMQEEIFGPILPIVSVK,15,3;EKDILAAIAADLSK,23,2;QRFDHILYTGNTAVGK,24,3	-0.101033	7.41
IPI00231126	Isoform rtn1-s of reticulon-1.	101/3	23657	2	ER/golgi		SQAIDLLYWR,38,2;THINTVVAK,26,2;HQAQVDQYLGLVR,37,3	0.405288	8.99
IPI00369465	Nicalin precursor.	283/8	63516	2	ER/golgi		SSIMDVR,20,2;IIAEALTR,38,2;TVDADVLSR,40,2;NAVLNTEAR,31,2;AMAAVPQDVVR,30,2;AMAAVPQDVVR+OxidationM,23,2;QSAGAVVIILPR,56,2;DPEFVFYDQLK,45,2	-0.00918728	6.19
IPI00780155	50 kda protein.	216/5	49093	2	ER/golgi		SSLNPILFR,36,2;TADDPSLSLIK,45,2;NTLLIAGLQAR,40,2;TLVLLDNLNVR,74,2;WVPFDGDDIQLEFVR,21,3	0.0217778	5.45
IPI00213559	Isoform rtn1-b of reticulon-1.	63/2	83350	2	ER/golgi		THINTVVAK,26,2;HQAQVDQYLGLVR,37,3	-0.377091	4.5
IPI00189925	Alpha-soluble nsf attachment protein.	37/1	33627	0	ER/golgi		TIQGDEEDLR,37,2	-0.354576	5.21
IPI00191385	Phosphoinositide phosphatase sac1.	179/5	67509	2	ER/golgi		TNVIQSLLAR,48,2;VVTNQEGVFR,51,2;ELSAQPEVHR,26,2;SLQAQLQR,32,2;GSEKPLEQTFAK,22,3	-0.136116	6.73
IPI00364866	Bwk4.	66/1	140673	0	ER/golgi		TPADCPVIAIDSFR,66,2	-0.354576	5.21
IPI00561867	102 kda protein.	112/3	28508	0	ER/golgi		TQIDHYVGIAR,50,2;SVIQAVQK,28,2;YKTQIDHYVGIAR,34,3	-0.315081	5.3
IPI00210116	Ergic-53 protein precursor.	177/6	58194	1	ER/golgi		TQQEILR,23,2;DIDSLAQR,38,2;NSMSETLR,17,2;YVSSLTEEISR,62,2;QVFEGQNR,18,2;IHLEIK,19,2	-0.543822	6.01
IPI00206080	Transmembrane 7 superfamily member 2.	36/2	46700	0	ER/golgi		VAEGLELKDK,18,2;KNPSDPSVAGLETIPTATGR,18,3	0.474163	8.83
IPI00212220	Protein disulfide-isomerase a4 precursor.	72/1	73017	0	ER/golgi		VDATEQTDLAK,72,2	-0.00962801	7.05
IPI00195019	Tapasin.	60/1	50298	0	ER/golgi		VDDPAGMLLAAFR,60,2	0.00584416	9.59
IPI00365626	Thioredoxin domain containing 1.	53/1	31814	3	ER/golgi		VDVTEQTGLSGR,53,2	-0.299281	5.12
IPI00198643	Microsomal signal peptidase 18 kda subunit.	41/1	20586	2	ER/golgi		VGEIVVFR,41,2	0.118994	9.15
IPI00471645	Dolichyl-di-phosphooligosaccharide-protein glycotransferase.	659/15	49093	2	ER/golgi		VGPVSHHR,24,2;SSLNPILFR,48,2;TADDPSLSLIK,64,2;NTLLIAGLQAR,83,2;WVFKEEGVLR,31,2;TLVLLDNLNVR,84,2;LPDVYGVFQFK,71,2;IDPFVR,26,2;DTHSLFFR,29,2;ELGSECGIEFDEEK,66,2;VDYNR,11,1;WVPFDGDDIQLEFVR,29,2;YSQTGNYELAVALSR,33,2;YSVQFK,17,2;GFELTFK,43,2	-0.00272109	5.51
IPI00231341	Protein transport protein sec61 subunit alpha isoform 1.	160/4	52687	10	ER/golgi		VILASNR,18,2;IIEVGDTPK,49,2;TWIEVSGSSAK,48,2;AFSPTTVNTGR,45,2	0.562815	8.29
IPI00213644	Peptidyl-prolyl cis-trans isomerase b precursor.	122/3	23845	0	ER/golgi		VLEGMDVVR,29,2;TVDNFVALATGEK,61,2;DTNGSQFFITTVK,32,2	-0.919658	9.63
IPI00190020	Isoform serca2b of sarcoplasmic/endoplasmic reticulum calcium ATPase2.	579/15	116913	8	ER/golgi		VPMTPGVK,16,2;GAPEGVIDR,21,2;VIMITGDNK,36,2EFTLEFSR,23,2;NAENAIEALK,37,2;MNVFDTELK,35,2;EWGSGSDTLR,31,2;EFDELSPSAQR,28,2;NMLFSGTNIAAGK,36,2;SEIGIAMGSGTAVAK,30,2;IGIFGQDEDVTSK,56,2;VGEATETALTCLVEK,51,2;ISLPVILMDETLK,59,2;VDQSILTGESVSVIK,86,2;LDEFGEQLSK,38,2;DIVPGDIVEIAVGDKVPADIR,19,3	0.0658373	5.34
IPI00421897	Ras-related protein RAB-1A.	540/13	22891	0	ER/golgi		VVDYTTAK,42,2;KVVDYTTAK,23,2;LQIWDTAGQER,70,2;EFADSLGIPFLETSAK,67,2;NATNVEQSFMTMAAEIK,63,2;LLLIGDSGVGK,86,2;QWLQEIDR,16,2;MGPGATAGGAEK,46,2;TITSSYYR,29,2;QWLQEIDRYASENVNK,20,2;SCLLLR,28,2;IQSTPVK,24,2;TIELDGK,26,2	-0.293659	5.55
IPI00231013	Isoform short of cytochrome b5.	41/2	11400	0	ER/golgi		YYTLEEIQK,20,2;FLEEHPGGEEVLR,21,3	-0.941	5.11
mitochondrial proteins
IPI00555265	Nicotinamide nucleotide transhydrogenase.	122/5	114537	12	mitochondrial		AAALEQFK,16,2;EVLASDLVVK,39,2;VALSPAGVQALVK,34,2;SLGAEPLEVDLK,15,2;FFTGQITAAGK,18,2	0.273941	8
IPI00364321	Electron transfer flavoprotein subunit beta.	43/1	27898	0	mitochondrial		AGDLGVDLTSK,43,2	0.0607696	9.05
IPI00200069	Sideroflexin-3.	479/10	35696	2	mitochondrial		AGVVTPGLTEDQLWR,81,2;FVPFAAVAAANCINIPLMR,35,3;ELQVGIPVTDEAGQR,36,2;YVYDSAFHPDTGEK,36,2;SGDAPITVQQLGTAYVSATTGAVATALGLK,64,3;HLPPLVGR,15,2;QGIFQVVVSR,70,2;AQIQAQKPSIDVVYYNK,57,3;WDQSTFLGR,65,2;IGMAIPAMAIPPVIMNTLEK,20,3;	0.0791277	9.78
IPI00215574	3,2-trans-enoyl-coa isomerase, mitochondrial precursor.	39/1	32348	0	mitochondrial		ALQLGTLFPPAEALK,39,2	-0.156401	9.55
IPI00198720	Isocitrate dehydrogenase [nad] subunit alpha, mitochondrial precursor.	124/3	40044	0	mitochondrial		APIQWEER,24,2;NVTAIQGPGGK,48,2;TPYTDVNIVTIR,52,2	-0.0729508	6.29
IPI00196107	Atp synthase b chain, mitochondrial precursor.	347/11	28965	0	mitochondrial		AQAQPIM+OxidationM,15,1;HYLFDVQR,22,2;IAQLEEIKQSSMK,64,2;HVIQSISAQQEK,56,2;IAQLEEIK,45,2;QIQDAINR,21,2;YGASIGEFIDKLNEEK,37,3;HVIQSISAQQEKETIAK,29,3;YGASIGEFIDK,27,2;NRLDYHISVQDMMR,15,3;CIGDLK,16,2	-0.137109	9.39
IPI00188330	Similar to NADH dehydrogenase (ubiquinone) fe-s protein 8.	77/2	24411	0	mitochondrial		AQELDVDMK,32,2;ILMWTELFR,45,2	-0.533708	9.63
IPI00551702	Dihydrolipoyllysine-residue succinyltransferase component of 2-oxoglutarate dehydrogenase complex, mitochondrial precursor.	55/2	49236	0	mitochondrial		ASAFALQEQPVVNAVIDDATK,40,3;LGFMSAFVK,15,2	-0.161233	8.88
IPI00566985	Inner membrane protein, mitochondrial.	453/10	79000	0	mitochondrial		AVDEAADALLK,45,2;FEFEQDLSEK,29,2;SLEDALNQTATVTR,65,2;EIAGATPYITAAEEK,75,2;QTITAQNAAVQAVK,73,2;SEIQAEQDR,23,2;GVYSEETLR,50,2;ELDSITPDITPGWK,34,2;GIEQAVQSHAVAEEEAR,33,3;TSSAEMPTIPLGSAVEAIR,26,3	-0.443441	5.53
IPI00194324	Pyruvate dehydrogenase e1 component subunit beta, mitochondrialprecursor.	101/4	39299	0	mitochondrial		DFLIPIGK,27,2;VVSPWNSEDAK,33,2;IMEGPAFNFLDAPAVR,14,3;ILEDNSIPQVK,27,2	-0.438583	8.25
IPI00202616	Similar to NADH dehydrogenase (ubiquinone) fe-s protein 3.	223/3	30379	0	mitochondrial		DFPLTGYVELR,64,2;LSAFGEYVAEILPK,77,2;VVAEPVELAQEFR,82,2	-0.325379	6.8
IPI00367152	NADH dehydrogenase [ubiquinone] flavoprotein 2, mitochondrialprecursor.	137/3	27703	0	mitochondrial		DIEEIIDELR,59,2;AAAVLPVLDLAQR,42,2;DSDSILETLQR,36,2	-0.316129	6
IPI00206977	Citrate synthase, mitochondrial precursor.	56/2	52176	0	mitochondrial		DILSNLIPK,16,2;IVPNILLEQGK,40,2	-0.16824	8.53
IPI00205598	Grpe protein homolog 1, mitochondrial precursor.	37/1	24510	0	mitochondrial		DLLEVADILEK,37,2	0.41336	9.72
IPI00194222	Cytochrome c oxidase subunit 4 isoform 1, mitochondrial precursor.	204/6	19559	1	mitochondrial		DYPLPDVAHVK,42,2;SEDYALPSYVDR,55,2;SEDYALPSYVDRR,18,2;ADWSSLSR,26,2;DWVAMQTK,20,2;VNPIQGFSAK,43,2	-0.370414	9.44
IPI00191913	NADH dehydrogenase (ubiquinone) flavoprotein 1.	203/7	51383	0	mitochondrial		EAYEAGLIGK,33,2;GGTWFAGFGR,34,2;LVEGCLVGGR,40,2;IFTNLYGR,21,2;GPDWILGEMK,35,2;GGAGFPTGLK,16,2;GDARPAEIDSLWEISK,24,3	-0.271552	8.36
IPI00193918	Cytochrome c oxidase subunit 5b, mitochondrial precursor.	67/2	14191	0	mitochondrial		EIMIAAQR,29,2;GLDPYNMLPPK,38,2	-0.28062	7.42
IPI00231736	Fructose-bisphosphate aldolase c.	318/8	39658	0	mitochondrial		ELSDIALR,19,2;ALQASALSAWR,49,2;VLAAVYK,39,2;QVLFSADDR,31,2;GILAADESVGSMAK,29,2;YSPEEIAMATVTALR,34,3;TPSALAILENANVLAR,76,2;ISDRTPSALAILENANVLAR,41,3	-0.203857	6.46
IPI00326561	Delta(3,5)-delta(2,4)-dienoyl-coa isomerase, mitochondrial precursor.	66/2	36491	0	mitochondrial		ELVECFQK,16,2;SLVNELTFTAR,50,2	0.0932692	9.68
IPI00417750	Tom70.	231/6	68143	0	mitochondrial		FALAQAQK,25,2;YGLKPPTL,22,2;AAAFEQLQK,49,2;YMAEALLLR,27,2;NADLSTFYQNR,58,2;GLLQLQWK,50,2	-0.498033	7.29
IPI00382248	Aa2-258.	70/2	22408	0	mitochondrial		FDECVLDK,32,2;LVNGCALNFFR,38,2	-0.581481	8.37
IPI00190557	Prohibitin-2.	651/14	33292	0	mitochondrial		FNASQLITQR,56,2;VLPSIVNEVLK,40,2;IVQAEGEAEAAK,89,2;LLLGAGAVAYGVR,86,2;IPWFQYPIIYDIR,50,2;IGGVQQDTILAEGLHFR,45,3;VLSRPNAQELPSMYQR,15,3;LGLDYEER,46,2;DLQMVNISLR,56,2;ESVFTVEGGHR,35,2;MLGEALSK,17,2;AQVSLLIR,37,2;EYTAAVEAK,30,2;IYLTADNLVLNLQDESFTR,49,3	-0.266221	9.82
IPI00562259	Phosphate carrier protein, mitochondrial precursor.	118/4	40052	2	mitochondrial		FVVPKPR,18,2;IQTQPGYANTLR,42,2;EAVPK,18,1;GSTASQVLQR,40,2	0.0617978	9.41
IPI00370369	Solute carrier family 25 (mitochondrial carrier, glutamate), member22.	74/2	25080	2	mitochondrial		GAAVNLTLVTPEK,49,2;LAANDFFR,25,2	0.179476	8.9
IPI00394415	35 kda protein.	34/1	35655	0	mitochondrial		GAWSNVLR,34,2	0.172871	8.52
IPI00188924	Ubiquinol-cytochrome-c reductase complex core protein 2, mitochondrialprecursor.	783/15	48423	0	mitochondrial		GGLGLAGAK,40,2;LSVTATR,26,2;LASTLTTK,33,2;WEVAALR,21,2;AVAFQNPQTR,56,2;IIENLHDVAYK,69,2;GNNTTSLLSQSVAK,106,2;AVAQGNLSSADVQAAK,103,2;NALANPLYCPDYR,66,2;LPNGLVIASLENYAPLSR,43,3;YENYNYLGTSHLLR,36,3;SMTASGNLGHTPFLDEL,51,2;MALVGLGVSHSILK,46,2;ITSEELHYFVQNHFTSAR,39,3;EVAEQFLNIR,48,2	-0.0670354	9.15
IPI00193485	Isocitrate dehydrogenase [nadp], mitochondrial precursor.	73/2	51391	0	mitochondrial		GKLDGNQDLIR,17,2;LIDDMVAQVLK,56,2	-0.0670354	9.15
IPI00208215	Thioredoxin-dependent peroxide reductase, mitochondrial precursor.	75/2	28563	0	mitochondrial		GLFIIDPNGVIK,42,2;DYGVLLESAGIALR,33,2	0.0264591	6.93
IPI00764690	Similar to mitochondrial carrier homolog 2 isoform 2.	59/2	35075	0	mitochondrial		GLFTGLTPR,42,2;EYPSSFDR,17,2	0.260256	8.42
IPI00371036	Mitochondrial fission 1 protein.	86/2	17041	0	mitochondrial		GLLQTEPQNNQAK,39,2;GIVLLEELLPK,47,2	-0.1016	4.81
IPI00327694	Tricarboxylate transport protein, mitochondrial precursor.	274/7	34156	0	mitochondrial		GLSSLLYGSIPK,62,2;GTYQGLTATVLK,49,2;NTLDCGVQILK,51,2;SHGVLGLYR,34,2;TQLQLDER,41,2;FFVMTSLR,21,2;GFFHGVR,16,2	-0.0694534	9.88
IPI00192246	Cytochrome c oxidase subunit 5a, mitochondrial precursor.	162/3	16347	0	mitochondrial		GMNTLVGYDLVPEPK,74,2;IIDAALR,38,2;LNDFASAVR,50,2	-0.142466	5.8
IPI00231662	Isoform 1 of NADH-cytochrome b5 reductase.	243/5	34381	0	mitochondrial		GPNGLLVYQGK,58,2;LIDKEIISHDTR,42,2;SSPAITLENPDIKYPLR,52,3;SVGMIAGGTGITPMLQVIR,31,3;SSPAITLENPDIK,60,2	-0.213289	8.55
IPI00373076	Similar to ATPase, h+ transporting, v1 subunit a, isoform 1 isoform 1.	39/1	68564	0	mitochondrial		GVNVSALSR,39,2	0.00205279	5.26
IPI00369217	Heat shock protein 75 kda, mitochondrial precursor.	77/1	80639	0	mitochondrial		GVVDSEDIPLNLSR,77,2	-0.354674	6.47
IPI00210920	Aspartate aminotransferase, mitochondrial precursor.	269/7	47683	0	mitochondrial		IAATILTSPDLR,37,2;IAATILTSPDLRK,27,2;FVTVQTISGTGALR,98,2;ASAELALGENSEVLK,50,2;QWLQEVK,16,2;TQLVSNLKK,6,2;NLDKEYLPIGGLADFCK,35,3	-0.229535	9.12
IPI00389152	Similar to cytochrome c oxidase, subunit vib polypeptide 1.	164/3	10293	0	mitochondrial		IAEGTFPGKI,41,2;GGDVSVCEWYR,41,2;SLCPVSWVSAWDDR,82,2	-0.763953	8.96
IPI00194047	Isocitrate dehydrogenase [nad] subunit gamma, mitochondrial precursor.	50/2	301011	0	mitochondrial		IAEYAFK,16,2;LGDGLFLQCCR,34,2	-0.159167	5.49
IPI00394488	Similar to nipsnap2 protein.	63/2	33092	0	mitochondrial		ICQEVLPK,44,2;SDMLLSR,19,2	-0.206757	8.38
IPI00198620	Atp synthase delta chain, mitochondrial precursor.	140/2	17584	0	mitochondrial		IEANEALVK,57,2;AQSELSGAADEAAR,83,2	-0.211058	4.96
IPI00215093	2-oxoglutarate dehydrogenase e1 component, mitochondrial precursor.	213/5	117419	0	mitochondrial		IEQLSPFPFDLLLK,44,2;VYYDLTR,24,2;SSPYPTDVAR,34,2;DMAEEVAITR,55,2;FGLEGCEVLIPALK,56,2	0.0337838	6.08
IPI00231774	Amine oxidase [flavin-containing] b.	403/13	59049	1	mitochondrial		IKDILGDR,18,2;ELGLETYK,24,2;FIGGSGQVSER,30,2;IISTTNGGQER,27,2;TLNHEIYEAK,37,2;YVISAIPPVLGMK+OxidationM,17,2;YVDLGGSYVGPTQNR,79,2;ELGLETYKVNEVER,17,3;YVISAIPPVLGMK,37,2;EILHAIGK,37,2;KFIGGSGQVSER,29,2;VLNSQEALQPVHYEEK,19,3;VPLGSVIK,32,2	-0.166346	8.46
IPI00555166	Creatine kinase, mitochondrial 1, ubiquitous.	111/4	47331	0	mitochondrial		ILENLR,29,2;SGYFDER,29,2;VVVDALSGLK,38,2;GTGGVDTAATGSVFDISNLDR,15,3	-0.411483	8.57
IPI00212622	Trifunctional enzyme subunit alpha, mitochondrial precursor.	349/9	83297	0	mitochondrial		ILQEGVDPK,48,2;DTTASAVAVGLK,62,2;TVLGVPEVLLGILPGAGGTQR,54,3;FGGGSVELLK,46,2;GFYIYQSGSK,22,2;LTSYAMTIPFVR,26,2;ADMVIEAVFEDLAVK,18,3;LPAKPEVSSDEDIQYR,37,3;DGPGFYTTR,36,2	-0.0499345	9.11
IPI00231714	Dihydrolipoyllysine-residue acetyltransferase component of pyruvatedehydrogenase complex, mitochondrial precursor.	246/6	67637	0	mitochondrial		ILVPEGTR,28,2;DIDSFVPTK,32,2;ISVNDFIIK,42,2;GLETIASDVVSLASK,97,2;VFVSPLAK,16,2;VAPTPAGVFIDIPISNIR,31,3	-0.0167722	8.75
IPI00202370	Similar to amine oxidase [flavin-containing] a.	258/8	98754	0	mitochondrial		INVLVLEAR,56,2;YVISAIPPILTAK,36,2;WVDVGGAYVGPTQNR,47,2;NLPSVPGLLK,24,2;EIPVDAPWQAR,21,2;IFSVTNGGQER,40,2;IHFKPELPPER,15,3;LVQYVK,19,2	-0.317489	6.83
IPI00200053	Similar to atp synthase d chain, mitochondrial.	49/2	18724	0	mitochondrial		IPVPEDK,27,2;TIDWVSFVEIMPQNQK,22,3	-0.623602	5.51
IPI00197696	Malate dehydrogenase, mitochondrial precursor.	463/9	36117	0	mitochondrial		IQEAGTEVVK,43,2;MIAEAIPELK,51,2;IFGVTTLDIVR,53,2;FVFSLVDAMNGK,23,2;TIIPLISQCTPK,30,2;VAVLGASGGIGQPLSLLLK,119,2;LTLYDIAHTPGVAADLSHIETR,32,3;VDFPQDQLATLTGR,74,2;ANTFVAELK,38,2	0.118935	8.92
IPI00192639	Isoform 3 of dynamin-like 120 kda protein, mitochondrial precursor.	55/2	116002	0	mitochondrial		IQQIIEGK,29,2;TSVLEMIAQAR,26,2	-0.603109	7.1
IPI00191288	Cox4 neighbor.	60/1	23847	0	mitochondrial		ISASLLDSR,60,2	-0.368116	5.59
IPI00213057	Very-long-chain specific acyl-coa dehydrogenase, mitochondrialprecursor.	39/1	71587	0	mitochondrial		ITAFVVER,39,2	-0.126596	9.07
IPI00231860	Atp-binding cassette sub-family d member 3.	136/5	75780	3	mitochondrial		ITELMQVLK,55,2;MSQALGRIVLAGR,18,1;LAGFTAR,17,2;YGLNELK,25,2;GYLDNVQLGHILER,21,3	-0.149317	9.31
IPI00208207	Mitochondrial import receptor subunit tom20 homolog.	76/1	16445	1	mitochondrial		IVSAQSLAEDDVE,76,2	-0.323448	8.8
IPI00324302	Acetyl-coa acetyltransferase, mitochondrial precursor.	237/5	45009	0	mitochondrial		IVVHLAHALK,27,2;LGTIAIQGAIEK,61,2;FANEITPITISVK,43,2;TPIGSFLGSLASQPATK,41,3;IAAFADAAVDPIDFPLAPAYAVPK,65,3	-0.283628	5.41
IPI00211756	Prohibitin.	405/8	29859	0	mitochondrial		IYTSIGEDYDER,71,2;EFTEAVEAK,24,2;AAIISAEGDSK,41,2;FDAGELITQR,62,2;AAELIANSLATAGDGLIELR,62,3;QVSDDLTER,35,2;KLEAAEDIAYQLSR,25,3;NITYLPAGQSVLLQLPQ,85,2	0.00919118	5.4
IPI00198467	Trifunctional enzyme subunit beta, mitochondrial precursor.	204/4	51667	0	mitochondrial		LAAAFAVSR,56,2;AALSGLLYR,53,2;NIVVVEGVR,61,2;IPFLLSGTSYK,34,2	-0.0726316	9.5
IPI00204316	Atp synthase coupling factor 6, mitochondrial precursor.	37/1	12487	0	mitochondrial		LASGGPVDTGPEYQQEVDRELFK,37,3	-0.546296	9.43
IPI00213547	Ab1-205.	91/2	84007	7	mitochondrial		LCLISTFLEDGIR,62,2;GQNDLMGTAEDFADQFLR,29,3	-0.0158254	9.29
IPI00365962	NADH dehydrogenase (ubiquinone) fe-s protein 7.	68/2	24215	0	mitochondrial		LDDLINWAR,37,2;VYDQMPEPR,31,2	-0.0417431	10.01
IPI00189176	NADH dehydrogenase [ubiquinone] 1 alpha subcomplex subunit 11.	42/1	15129	0	mitochondrial		LEGWELFATPK,42,2	0.156738	8.27
IPI00364777	Leucine zipper-ef-hand-containing transmembrane protein 1,mitochondrial precursor.	114/3	83635	1	mitochondrial		LLELQSIGTNNFLR,48,2;ADDKLISEEGVDSLTVK,26,3;FLQDTIEEMALK,40,2	-0.412585	6.13
IPI00209908	Cytochrome c oxidase subunit 2.	335/8	26096	2	mitochondrial		LLEVDNR,44,2;VVLPMELPIR,41,2;YFENWSASMI,38,2;LLEVDNRVVLPMELPIR,40,3;MLISSEDVLHSWAIPSLGLK,69,3;ILYMMDEINNPVLTVK,37,3;TDAIPGR,37,2;OxidationM,29,2	0.268722	4.52
IPI00200466	ADP/ATP translocase 2.	572/13	22484	2	mitochondrial		LLLQVQHASK,53,2;AAYFGIYDTAK,60,2;YFPTQALNFAFK,85,2;GAWSNVLR,44,2;DFLAGGVAAAISK,54,2;QIFLGGVDKR,19,2;YFPTQALNFAFKDK,57,2;GMLPDPK,21,2;GNLANVIR,35,2;EQGVLSFWR,29,2;TAVAPIER,47,2;GLGDCLVK,21,2;VKLLLQVQHASK,47,2	0.0208054	9.74
IPI00231927	ADP/ATP translocase 1.	597/13	33196	4	mitochondrial		LLLQVQHASK,53,2;AAYFGVYDTAK,72,2;YFPTQALNFAFK,85,2;GAWSNVLR,44,2;QIFLGGVDR,33,2;EQGFLSFWR,33,2;EFNGLGDCLTK,47,2;YFPTQALNFAFKDK,57,2;GMLPDPK,21,2;GNLANVIR,35,2;TAVAPIER,47,2;VKLLLQVQHASK,47,2;IFKSDGLK,23,2	0.0348993	9.8
IPI00193279	Ornithine aminotransferase, mitochondrial precursor.	33/2	48701	0	mitochondrial		LPSDVVTAVR,18,2;IVFAVGNFWGR,15,2	0.0802682	9.1
IPI00785564	Succinate dehydrogenase [ubiquinone] iron-sulfur protein (fragment).	90/2	32607	0	mitochondrial		LQDPFSLYR,45,2;DLVPDLSNFYAQYK,45,2	-0.26	10.11
IPI00417749	Tom22.	89/2	15481	1	mitochondrial		LQMEQQQQLQQR,67,2;QILLGPNTGLSGGMPGALPPLPGKI,22,3	-0.148592	4.18
IPI00196167	NADH-ubiquinone oxidoreductase chain 1.	41/2	36210	0	mitochondrial		LQPFADAMK,41,2	-0.527626	11.03
IPI00372557	Valyl-trna synthetase.	53/2	142441	0	mitochondrial		LSATVTEAFVR,18,2;GPGQDPQAALGALGK,35,2	-0.319403	7.71
IPI00339148	60 kda heat shock protein, mitochondrial precursor.	215/5	61088	0	mitochondrial		LSDGVAVLK,25,2;VGLQVVAVK,46,2;VTDALNATR,48,2;NAGVEGSLIVEK,65,2;ISSVQSIVPALEIANAHR,31,3	-0.0849913	5.78
IPI00191312	Similar to NADH dehydrogenase (ubiquinone) 1 alpha subcomplex, 7.	39/2	12550	0	mitochondrial		LSNNYYCTR,16,2;NWASGQDLQAK,23,2	-0.661607	10.47
IPI00396910	Atp synthase subunit alpha, mitochondrial precursor.	1296/27	59831	0	mitochondrial		LTELLK,34,2;APGIIPR,20,2;ELIIGDR,19,2;LELAQYR,43,2;VLSIGDGIAR,62,2;AVDSLVPIGR,37,2;VGLKAPGIIPR,27,2;GYLDKLEPSK,27,2;VVDALGNAIDGK,87,2;HALIIYDDLSK,62,2;TGTAEMSSILEER,77,2;TGTAEMSSILEER+OxidationM,40,2;TSIAIDTIINQKR,39,2;ILGADTSVDLEETGR,144,2;TGAIVDVPVGDELLGR,73,2;LKEIVTNFLAGFEP,62,2;QGQYSPMAIEEQVAVIYAGVR,51,3;ISEQSDAK,19,2;TSIAIDTIINQK,67,2;STVAQLVK,43,2;GIRPAINVGLSVSR,52,3;VVDALGNAIDGKGPVGSK,64,2…	-0.0904159	9.22
IPI00421539	Aconitate hydratase, mitochondrial precursor.	117/5	86121	0	mitochondrial		LTGTLSGWTSPK,27,2;IVYGHLDDPANQEIER,23,3;NTIVTSYNR,31,2;DGYAQILR,21,2;AKDINQEVYNFLATAGAK,15,3	-0.334487	7.83
IPI00358163	Similar to calcium-binding mitochondrial carrier protein aralar2.	371/8	74751	0	mitochondrial		LTVNDFVR,49,2;YEGFFGLYR,35,2;LQVAGEITTGPR,85,2;GLLPQLLGVAPEK,66,2;DLGFFGIYK,17,2;YLNIFGESQPNPK,37,2;TVELLSGVVDQTK,66,2;FGLGSIAGAVGATAVYPIDLVK,16,3	0.0409763	8.85
IPI00389509	56 kda protein.	43/2	56273	0	mitochondrial		LVGSDQETLR,23,2;HLVAGGGAGAVSR,20,2	-0.167265	8.99
IPI00471647	NADH dehydrogenase (ubiquinone) fe-s protein 2.	278/8	52927	0	mitochondrial		LVLELSGEMVR+OxidationM,33,2;GEFGVYLVSDGSSRPYR,37,3;IIEQCLNK,39,2;LVLELSGEMVR,22,2;VLFGEITR,48,2;LLNIQPPPR,21,2;IDEVEEMLTNNR,62,2;TYLQALPYFDR,16,2	-0.269762	6.4
IPI00214398	Mosc domain-containing protein 2, mitochondrial precursor.	59/2	38851	1	mitochondrial		LVQFDTK,30,2;QLQQVGTVSK,29,2	-0.210355	8.95
IPI00210444	Hydroxymethylglutaryl-coa synthase, mitochondrial precursor.	48/2	57332	0	mitochondrial		LVSSVSDLPK,27,2;APLVLEQGLR,21,2	-0.360039	8.85
IPI00561513	NADH dehydrogenase [ubiquinone] 1 alpha subcomplex subunit 10,mitochondrial precursor.	181/4	40804	0	mitochondrial		MLVQDKR,20,2;YGLLASILGDK,69,2;VITVDGNICSGK,57,2;LLQYSDALEHLLSTGQGVVLER,35,3	-0.56411	7.48
IPI00231261	Mitochondrial 2-oxoglutarate/malate carrier protein.	144/4	34393	0	mitochondrial		MQLSGEGAK,19,2;YEGFFSLWK,30,2;LGIYTVLFER,46,2;LTGADGTPPGFLLK,49,2	0.101597	9.88
IPI00362949	Ubiquinol-cytochrome c reductase iron-sulfur subunit, mitochondrialprecursor.	72/1	29712	0	mitochondrial	0	NAVSQFVSSMSASADVLAMSK,72,3	-0.230732	8.04
IPI00372941	Sorting and assembly machinery component 50 homolog.	120/4	52384	0	mitochondrial		NFSVNLYK,25,2;VTGQFPWSSLR,30,2;TKDDIIICEIGEVFK,30,3;VTFQFSYGTK,35,2	-0.188913	6.23
IPI00193233	Cytochrome b5 type b precursor.	42/1	16312	0	mitochondrial		NGQGSDPAVTYYR,42,2	-0.626027	4.8
IPI00734667	35 kda protein.	115/4	35096	1	mitochondrial		NHGIAGLYK,26,2;HEGPSAFLK,15,2;GAAVNLTLVTPEK,49,2;LAANDFFR,25,2	0.10774	9.25
IPI00213735	Sideroflexin-1.	239/7	35808	2	mitochondrial		NILLTNEQLENAR,49,2;YAYDSAFHPDTGEK,32,2;QGIVPAGLTENELWR,26,2;FVPFAAVAAANCINIPLMR,35,3;HVSPLIGR,15,2;WDQSTFIGR,65,2;VGIPVTDENGTR,17,2	0.0177019	9.2
IPI00200659	Succinate dehydrogenase [ubiquinone] flavoprotein subunit,mitochondrial precursor.	44/2	72596	0	mitochondrial		NTIIATGGYGR,28,2;VGSVLQEGCEK,16,2	-0.254268	6.66
IPI00211593	Superoxide dismutase [mn], mitochondrial precursor.	99/3	24887	0	mitochondrial		NVRPDYLK,22,2;GELLEAIKR,31,2;AIWNVINWENVSQR,46,2	0.0203125	7.47
IPI00191103	Similar to NADH dehydrogenase (ubiquinone) 1 alpha subcomplex, 2.	99/1	10952	0	mitochondrial		NVSLNNLSAAEVTK,99,2	-0.301031	9.75
IPI00230832	Cytochrome c oxidase polypeptide vic-2.	42/1	8449	1	mitochondrial		NYDSMKDFEEMR,42,2	-0.107895	10.06
IPI00557327	20 kda protein.	36/1	20408	0	mitochondrial		PGIVELPTLEELKVEEVK,36,3	-0.618605	8.58
IPI00327079	Glutathione s-transferase kappa 1.	54/2	25590	0	mitochondrial		QLFQVPMSVPK,24,2;MELLAYLLGEK,30,2	-0.13242	6.34
IPI00202543	Hexokinase-1.	169/5	103540	0	mitochondrial		SANLVAATLGAILNR,63,2;TTVGVDGSLYK,19,2;HIDLVEGDEGR,29,2;IDEAVLITWTK,30,2;GAAMVTAVAYR,28,2	-0.198257	6.21
IPI00205332	Electron transfer flavoprotein subunit alpha, mitochondrial precursor.	42/2	35272	0	mitochondrial		SDRPELTGAK,15,2;LNVAPVSDIIEIK,27,2	-0.034296	5.08
IPI00395281	Electron transfer flavoprotein-ubiquinone oxidoreductase,mitochondrial precursor.	210/5	69010	0	mitochondrial		SGSLAAEAIFK,32,2;GIATNDVGIQK,47,2;QLTSENLQSK,24,2;ALNEGGLQSIPK,53,2;NLSIYDGPEQR,54,2	-0.311201	7.24
IPI00471577	Ubiquinol-cytochrome-c reductase complex core protein 1, mitochondrialprecursor.	661/18	53500	0	mitochondrial		SLLTYGR,26,2;ALSKDLPK,23,2;ERDVILR,7,2;MVLAAAGGVK+OxidationM,32,2;EHTAYLIK,31,2;NRPGNALEK,24,2;SGMFWLRF,30,2;SGMFWLRF+OxidationM,28,2;TDLTDYLSR,65,2;IEEVDAQMVR,62,2;IEEVDAQMVR+OxidationM,46,2;RIPLAEWESR,34,2;LCTSATESEVTR,67,2;EVESIGAHLNAYSTR,24,3;VVELLADIVQNISLEDSQIEK,50,3;FTGSEIR,28,2;MVLAAAGGVK,39,2;NALISHLDGTTPVCEDIGR,45,3	-0.159167	5.49
IPI00568363	113 kda protein.	69/3	113857	2	mitochondrial		SLSAVLSAELSK,27,2;HQVQIDHYLGLANK,20,3;TSVVDLLYWR,22,2	-0.327281	4.54
IPI00779888	125 kda protein.	69/3	126638	0	mitochondrial		SLWVINSALR,22,2;QVEAMEK,29,2;NGDDLRQDMLTLQIIR,18,3	-0.316108	7.93
IPI00734731	NADH dehydrogenase subunit 5.	73/1	69322	15	mitochondrial		STSITQTQLSK,73,2	0.617077	9.34
IPI00205413	Mitochondrial carnitine/acylcarnitine carrier protein.	55/2	33474	3	mitochondrial		SVHDLSVPR,34,2;ILNWIAPNL,21,2	0.0840532	9.54
IPI00357924	Isocitrate dehydrogenase [nad] subunit beta, mitochondrial precursor.	57/2	42612	0	mitochondrial		SVIGHLHPHGG,26,2;NIANPTAMLLSASNMLR,31,3	-0.0797603	8.68
IPI00230838	Atp synthase d chain, mitochondrial.	268/8	18809	0	mitochondrial		SWNETFHTR,42,2;YPYWPHQPIENL,33,2;ANVDKPGLVDDFKNK,34,3;KYPYWPHQPIENL,26,2;NMIPFDQMTIDDLNEVFPETK,19,3;LASLSEKPPAIDWAYYR,57,3;NCAQFVTGSQAR,37,2;YTALVDAEEKEDVK,20,3	-0.701863	5.78
IPI00193716	Isovaleryl-coa dehydrogenase, mitochondrial precursor.	68/3	46862	0	mitochondrial		TDLTAVPASR,26,2;FVQENLAPK,16,2;AQEIDQSNDFK,26,2	-0.402	9.09
IPI00205157	Hydroxyacyl-coenzyme a dehydrogenase, mitochondrial precursor.	38/1	34540	0	mitochondrial		TFESLVDFCK,38,2	-0.142357	8.82
IPI00197770	Aldehyde dehydrogenase, mitochondrial precursor.	221/7	56966	0	mitochondrial		TIEEVVGR,36,2;LLCGGGAAADR,27,2;LGPALATGNVVVMK,32,2;GYFIQPTVFGDVK,30,2;TIPIDGDFFSYTR,47,2;VAEQTPLTALYVANLIK,34,3;VVGNPFDSR,15,2	0.0474057	8.52
IPI00372179	Similar to NADH dehydrogenase (ubiquinone) 1 beta subcomplex, 5.	43/1	21650	1	mitochondrial		TLAILQIESEK,43,2	-0.251852	9.46
IPI00370745	Metaxin 2.	46/2	30155	0	mitochondrial		TLDQVLEDVDR,46,2	-0.1673	5.11
IPI00209115	Slc25a3 protein.	228/6	40052	2	mitochondrial		TVEALYK,34,2;FGFYEVFK,27,2;IQTQPGYANTLR,60,2;GSTASQVLQR,56,2;ALYSNILGEENTYLWR,26,3MQVDPQKYK,13,2;EKGSTASQVLQR,25,2	0.0448179	9.37
IPI00195123	Atp synthase o subunit, mitochondrial precursor.	310/8	23440	0	mitochondrial		TVLNSFLSK,42,2;GQILNLEVK,41,2;VSLAVLNPYIK,55,2;LVRPPVQVYGIEGR,30,3;GEVPCTVTTAFPLDEAVLSELK,38,3;VGQLLKDPK,16,2;TDPSIMGGMIVR,54,2;LGNTQGVISAFSTIMSVHR,34,3	-0.0220657	10.03
IPI00869949	Coiled-coil-helix-coiled-coil-helix domain containing 3	58/1	26653	0	mitochondrial		VAEELALEQAK,58,2	-1.02286	5.51
IPI00205018	Methylmalonate-semialdehyde dehydrogenase [acylating], mitochondrialprecursor.	198/6	58396	0	mitochondrial		VCNLIDSGAK,21,2;DMDLYSYR,26,2;TLADAEGDVFR,34,2;AISFVGSNQAGEYIFER,32,3;AEMEAAVAACK,25,2;AFPAWADTSILSR,60,2	-0.334925	8.88
IPI00201413	3-ketoacyl-coa thiolase, mitochondrial.	57/1	42244	0	mitochondrial		VGVPTETGALTLNR,57,2	-0.0438287	8.05
IPI00197555	Suclg1 protein.	67/2	36524	0	mitochondrial		VICQGFTGK,19,2;MGHAGAIIAGGK,48,2	-0.301684	8.58
IPI00199663	Glycerol-3-phosphate dehydrogenase, mitochondrial precursor.	374/9	81549	1	mitochondrial		VIFFLPWEK,27,2;AITNLDVEQYR,80,2;LAFLNVQAAEEALPK,106,2;ELNWSELR,21,2;NYLSCDVEVR,30,2;MNLAIALTAAR,43,2;DWSPTLYIR,19,2;LVSEFPYIEAEVK,29,2;LVQDYGLESEVAQHLAK,19,3	-0.195186	6.11
IPI00358005	Choline dehydrogenase.	89/3	67088	0	mitochondrial		VIGVENLR,19,2;AEVQTLVSR,50,2;EIFAQEAFAPFR,20,2	-0.387145	8.74
IPI00209363	Mitochondrial dicarboxylate carrier.	54/1	31890	0	mitochondrial		VLLGGISGLTGGFVGTPADLVNVR,54,3	0.0909091	9.41
IPI00231978	Atp synthase e chain, mitochondrial.	158/3	8249	0	mitochondrial		VPPVQVSPLIK,55,2;ELAEAEDVSIFK,75,2;YSALILGMAYGAK,28,2	-0.494366	9.34
IPI00358033	NADH-ubiquinone oxidoreductase 75 kda subunit, mitochondrialprecursor.	1176/25	80331	0	mitochondrial		VVAACAMPVMK,51,2;VALIGSPVDLTYR,82,2;DDGAAILAAVSSIAQK,94,2;GLLTYTSWEDALSR,57,2;LVDQEFLADPLVPPQLTIK,46,3;LGEVSPNLVR,65,2;GNDMQVGTYIEK,56,2;VAGMLQSFEGK,53,2;VAVTPPGLAR,38,2;SATYVNTEGR,36,2;ILQDIASGNHEFSK,39,3;LTEPMVR,18,2;VASGAAAEWK,32,2;MCLVEIEK,26,2;FEAPLFNAR,34,2;LLFLLGADGGCITR,81,2;ALSEIAGITLPYDTLDQVR,49,3;VGMQIPR,29,2;LSVAGNCR,16,2;VMNILHR,25,2;AVEDKNIGPLVK,45,2;FASEIAGVDDLGTTGR,81,2;IASQVAALDL…	-0.101376	5.57
IPI00551812	Atp synthase subunit beta, mitochondrial precursor.	745/17	56318	0	mitochondrial		VVDLLAPYAK,34,2;TIAMDGTEGLVR,62,2;TIAMDGTEGLVR+OxidationM,27,2;IMNVIGEPIDERGPIK,26,3;IMDPNIVGSEHYDVAR+OxidationM,40,3;VLDSGAPIKIPVGPETLGR,64,3;IGLFGGAGVGK,29,2;AIAELGIYPAVDPLDSTSR,49,3;ILQDYK,22,2;VLDSGAPIK,22,2;IMNVIGEPIDER,34,2;AHGGYSVFAGVGER,66,2;FTQAGSEVSALLGR,84,2;TVLIMELINNVAK,79,2;IMDPNIVGSEHYDVAR,45,3;EGNDLYHEMIESGVINLK,23,3;LVLEVAQHLGESTVR,39,3	0.0340265	5.13
IPI00189759	NADH dehydrogenase 1 alpha subcomplex 10-like protein.	48/2	40804	0	mitochondrial		YGLLASILGDK,23,2;LLQYSDALEHLLSTGQGVVLER,25,3	-0.441972	6.94
IPI00324633	Glutamate dehydrogenase 1, mitochondrial precursor.	258/7	61719	0	mitochondrial		YNLGLDLR,49,2;TAAYVNAIEK,28,2;NYTDNELEK,27,2;YSTDVSVDEVK,58,2;DDGSWEVIEGYR,48,2;IIAEGANGPTTPEADKIFLER,33,3;ALASLMTYK,15,2	-0.305556	8.02
nucleus proteins
IPI00358588	Similar to f-box only protein 40.	31/2	81231	0	necleus		AKVIYSQELK,16,2;SDHLSGRDGK,15,2	-0.678177	4.94
IPI00209340	Gata zinc finger domain containing 2b.	42/2	65562	0	necleus		LNLLK,19,1;NCASLLR,23,2	-0.463772	8.74
IPI00371717	Similar to u3 small nucleolar ribonucleoprotein protein mpp10.	35/1	78036	0	nucleus		AGDLKTAAEK,35,2	-1.09512	4.88
IPI00208326	Similar to eukaryotic translation elongation factor 1 epsilon 1.	70/1	19887	0	nucleus		ALVQQWLEFR,70,2	-0.11442	8.74
IPI00210431	7-dehydrocholesterol reductase.	171/4	54861	6	nucleus		ASLADIWAK,41,2;YVAAVPYR,30,2;AIECSYTSADGLK,69,2;FLPGYVGGVQEGAITPAGIVNK,31,3	0.241826	8.63
IPI00382222	Heterogeneous nuclear ribonucleoprotein q.	31/1	59845	0	nucleus		DLFEDELVPLFEK,31,2	-0.51106	8.56
IPI00363584	Similar to dna-dependent protein kinase catalytic subunit.	39/2	476604	0	nucleus		DWLIKVSGR,15,2;QDTQNALLAEAR,24,2	-0.195686	7.16
IPI00231734	Fructose-bisphosphate aldolase a.	308/10	39783	0	nucleus		ELADIAHR,26,2;AAQEEYIKR,34,2;ALANSLACQGK,45,2;GILAADESTGSIAK,75,2;FSNEEIAMATVTALRR,10,3;ALQASALK,24,2;VLAAVYK,39,2;ADDGRPFPQVIK,20,2;PHPYPALTPEQK,17,3;LQSIGTENTEENRR,18,3	-0.272527	8.29
IPI00196913	Ssb protein.	38/1	44070	0	nucleus		FLKEQIK,38,2	-1.08898	9.8
IPI00189074	Polyadenylate-binding protein 1.	32/1	70884	0	nucleus		FSPAGPILSIR,32,2	-0.342829	6.05
IPI00203214	Elongation factor 2.	48/2	96192	0	nucleus		GGGQIIPTAR,18,2;EGIPALDNFLDKL,30,2	-0.205828	6.32
IPI00208598	Vigilin.	68/2	142066	0	nucleus		GNSLQEILER,34,2;LQTQASATVPIPK,34,2	-0.512451	10.68
IPI00464574	Poly(rc) binding protein 3.	93/3	34048	0	nucleus		INISEGNCPER,39,2;IVTITGPTDAIFK,30,2;LVVPASQCGSLIGK,24,2	-0.858333	9.67
IPI00208205	Heat shock cognate 71 kda protein.	1383/25	71055	0	nucleus		ITITNDKGR,35,2;LLQDFFNGK,59,2;VQVEYKGETK,32,2;DAGTIAGLNVLR,70,2;VEIIANDQGNR,68,2;MVNHFIAEFK,26,2;MKEIAEAYLGK,77,2;NSLESYAFNMK,71,2;RFDDAVVQSDMK,56,2;ARFEELNADLFR,67,2;SQIHDIVLVGGSTR,75,2;TTPSYVAFTDTER,99,2;SFYPEEVSSMVLTK,76,2;NQVAMNPTNTVFDAK,73,2;IINEPTAAAIAYGLDK,105,2;STAGDTHLGGEDFDNR,70,2;SINPDEAVAYGAAVQAAILSGDK,50,3;IINEPTAAAIAYGLDKK,23,3;LDKSQIHDIVLVGGSTR,37,3;TVTNAVVTVPAYFNDSQR,36,3;VCNPIITK…	-0.451858	5.31
IPI00777468	67 kda protein.	44/2	67478	0	nucleus		KLLAQVSK,28,2;LGAYELVTGRR,16,2	-0.681626	9.3
IPI00364061	Hnrpl protein.	56/2	64830	0	nucleus		NPNGPYPYTLK,15,2;VFNVFCLYGNVEK,41,2	-0.535563	5.83
IPI00325281	Elongation factor 1-alpha 2.	356/10	50764	0	nucleus		QLIVGVNK,30,2;TIEKFEK,18,2;QTVAVGVIK,36,2;RYDEIVK,21,2;LPLQDVYK,37,2;IGGIGTVPVGR,62,2;STTTGHLIYK,44,2;EHALLAYTLGVK,61,2;YYITIIDAPGHR,30,3;MDSTEPAYSEK,17,2	-0.3	9.1
IPI00362623	Fk506 binding protein 8.	49/2	44041	1	nucleus		STETALYR,22,2;SCSQVLEHQPDNIK,27,3	-0.227047	5.06
IPI00210193	Similar to titin isoform n2-b.	64/3	3729768	0	nucleus		TEILK,22,1;GQEIKPSSK,23,2;QEKIEGDLR,19,2	-0.476	6.1
IPI00776515	69 kda protein.	60/2	69805	0	nucleus		TGYTLDVTTGQR,37,2;DLFEDELVPLFEK,23,2	-0.760394	8.38
IPI00212969	32 kda protein.	43/2	33995	0	nucleus		TLETVPLER,25,2;GGGGNFGPGPGSNFR,18,2	-0.326966	5.61
IPI00332022	Mannose 6-phosphate/insulin-like growth factor ii receptor.	119/4	280445	1	nucleus		VAGLLNQK,28,2;SFSLGEIYFK,21,2;STLITFLCDR,23,2;VPVDGPPIDIGR,47,2	-0.349919	5.45
IPI00763477	Similar to splicing factor, arginine/serine-rich 1.	31/2	27842	0	nucleus		VDGPR,16,1;GGGGGGGGGAPR,15,2	-1.15202	10.36
IPI00202283	Similar to 26s proteasome non-ATPase regulatory subunit 13.	70/2	43075	0	nucleus		VLDLQQIK,34,2;QLTFEEIAK,36,2	-0.274533	5.37
IPI00382267	Interleukin enhancer-binding factor 2.	34/2	51748	0	nucleus		VLQSALAAIR,34,2	0.00183486	6.98
IPI00194974	Hnrpk protein.	78/3	51281	0	nucleus		VVLIGGKPDR,15,2;IILDLISESPIK,45,2;NLPLPPPPPPR,18,2	-0.221551	5.72
IPI00366247	Similar to tetratricopeptide repeat protein kiaa0103.	216/5	35018	0	nucleus		YAGWAANQINR,15,2;ILQEDPTNTAAR,54,2;YDDAIQLYDR,54,2;YTQGGLENLELSR,74,2;NSEQIMEVGEELINDYASK,19,3	-0.726263	6.17
Poorly characterized proteins(unknown localization,function)
IPI00389498	68 kda protein.	39/1	67886	0	unknown		ESLSEINR,39,2	0.112008	6.13
IPI00566126	52 kda protein.	66/1	52246	0	unknown		ADLINNLGTIAK,66,2	-0.242857	5.61
IPI00373156	30 kda protein.	67/1	29763	0	unknown		AGVNTVTTLVENK,67,2	-0.534848	10.33
IPI00362082	Similar to xtp3-transactivated protein b.	40/1	55446	0	unknown		QLEQQEEILR,40,2	-0.535197	5.91
IPI00206222	29 kda protein.	103/2	29279	0	unknown		AAIISAEGDSK,41,2;AAELIANSLATAGDGLIELR,62,3	-0.0835821	6.04
IPI00568876	27 kda protein.	67/2	27324	0	unknown		AAIISAEGDSK,41,2;RASDDLTER,26,2	0.0853175	5.32
IPI00569825	35 kda protein.	394/9	34003	2	unknown		AAYFGIYDTAK,60,2;YFPTQALNFAFK,85,2;GAWSNVLR,44,2;GNLANVIR,35,2;TAVAPIER,47,2;GLGDCLVK,21,2;EQGVLSFWR,29,2;QIFLGGVDKR,16,2;YFPTQALNFAFKDK,57,2	0.0124204	9.41
IPI00189148	45 kda protein.	103/3	45717	0	unknown		ADFSGIASK,38,2;TCDILASFK,29,2;LGMTDAFMEGR,36,2	-0.560854	9.39
IPI00769072	Similar to ahnak nucleoprotein isoform 1 isoform 2.	177/5	223258	0	unknown		ADIDVSGPK,36,2;AEGPEVDVSLPK,84,2;ANIDVSGPK,23,2;GAFDGSVPK,16,2;VDINAPDVDVQGPDWHLK,18,3	-0.4559	5.81
IPI00762992	Similar to heat shock protein hsp 90-beta.	98/2	34996	0	unknown		ADLINNLGTIAK,66,2;YESLTDPSK,32,2	-0.62053	5.52
IPI00371236	Similar to tu translation elongation factor, mitochondrial.	126/3	49890	0	unknown		AEAGDNLGALVR,70,2;GTVVTGTLER,39,2;GITINAAHVEYSTAAR,17,3	-0.178761	7.08
IPI00656402	Ahnak 1.	178/5	223258	0	unknown		AEGPEVDVSLPK,84,2;ADIDVSGPK,36,2;ANIDVSGPK,23,2;LKGHK,17,1;VDINAPDVDVQGPDWHLK,18,3	-0.429457	6.02
IPI00763783	Similar to atp-binding cassette, sub-family a (abc1), member 8a.	99/3	192706	11	unknown		AFMTVMGLR,23,2;VSLVSYMTGR,60,2;IPIIK,16,1	0.0340453	10.03
IPI00557685	46 kda protein.	31/1	46139	0	unknown		AGAEIASPR,31,2	-0.357282	9.33
IPI00765011	Similar to actin, cytoplasmic 2.	983/22	75736	0	unknown		AGFAGDDAPR,72,2;GYSFTTTAER,57,2;EITALAPSTMK+OxidationM,68,3;DSYVGDEAQSK,68,2;VAPEEHPVLLTEAPLNPK,46,2;IIAPPER,16,2;AVFPSIVGRPR,42,2;DLTDYLMK,39,2;IKIIAPPER,28,2;EITALAPSTMK,48,2;DSYVGDEAQSKR,58,2;QEYDESGPSIVHR,62,2;MQKEITALAPSTMK,37,2;LDLAGRDLTDYLMK,25,2;SYELPDGQVITIGNER,93,2;DLYANTVLSGGTTMYPGIADR,63,3;RGILTLK,24,2;CDVDIRK,15,2;HQGVMVGMGQK,47,2;KDLYANTVLSGGTTMYPGIADR,29,3;IIAPPERK,30,2;IWHHTFYNELR…	-0.16194	5.59
IPI00475985	Similar to gamma-aminobutyric acid (gaba-b) receptor binding protein.	32/2	106680	0	unknown		AGIIR,16,1;ILELEER,16,2	-0.852459	5.79
IPI00764409	Similar to h2a histone family, member v isoform 1.	39/1	17976	0	unknown		AGLQFPVGR,39,2	-0.283812	8.63
IPI00779750	30 kda protein.	86/2	29963	0	unknown		AGVNTVTTLVENK,59,2;AGVNTVTTLVENKK,27,3	-0.320339	5.57
IPI00361613	21 kda protein.	49/1	21193	0	unknown		AIIIFVPVPQLK,49,2	-0.236887	6.94
IPI00393034	Similar to pyruvate dehydrogenase e1 component alpha subunit, somaticform, mitochondrial precursor (pdhe1-a type i) isoform 2.	246/5	43883	0	unknown		AILAELTGR,72,2;YGMGTSVER,42,2;TREEIQEVR,34,2;VDGMDILCVR,28,2;LEEGPPVTTVLTR,70,2	-0.0586826	5.93
IPI00192584	Elav-like protein 2.	142/3	39766	0	unknown		AINTLNGLR,41,2;DANLYVSGLPK,53,2;ILVDQVTGISR,48,2	-0.404178	9.13
IPI00392493	Similar to elav-like 4 isoform 5.	135/3	39064	0	unknown		AINTLNGLR,41,2;DANLYVSGLPK,53,2;ILVDQVTGVSR,41,2	-0.383569	9.39
IPI00361396	Similar to pra1 domain family 2.	84/2	16694	3	unknown		ALDDFVLGSAR,64,2;LAAPDLGDPQR,20,2	0.458667	9.39
IPI00195851	Aldolase a-like 1.	235/6	39923	0	unknown		ALQASALK,24,2;ALANSLACQGK,45,2;GILAADESTGSIAK,75,2;VLAAVYK,39,2;AAQEEYIKR,34,2;LQSIGTENTEENRR,18,3	-0.270879	6.84
IPI00188111	Chaperonin subunit 6a.	94/2	58437	0	unknown		ALQFLEQVK,37,2;GIDPFSLDALAK,57,2	-0.0947269	6.49
IPI00777351	40 kda protein.	36/2	40054	0	unknown		AQELEAK,16,2;LLQEALK,20,2	-1.39655	10.63
IPI00393340	Hypothetical protein.	453/9	59555	0	unknown		AQYEEIAKR,63,2;YEELQITAGR,85,2;SLDLDSIIAEVK,107,2;FASFIDKVR,36,2;GRLDSELR,21,2;FLEQQNK,36,2;AEAESWYQTK,24,2;LALDVEIATYR,53,2;TAAENEFVTLK,28,2	-0.476087	8.02
IPI00776960	26 kda protein.	37/1	26309	0	unknown		AVPQLQGYLR,37,2	-0.543822	6.01
IPI00766617	Similar to maguk p55 subfamily member 6.	304/8	64545	0	unknown		AVVDAGITTK,18,2;GEILQIVNR,43,2;TLVLIGAQGVGR,58,2;QGLLHVGDIIK,19,3;AFENLQTAIEK,47,2;TCILDVNPQALK,44,2;EGGSAGLIPSQFLEEK,32,2;IGSILDVVQTGR,43,2	-0.476563	5.47
IPI00778786	62 kda protein.	37/1	62449	0	unknown		DAGTIAGLNVLR,37,2	-0.427965	5.26
IPI00192527	Huc.	40/1	39679	0	unknown		DANLYVSGLPK,40,2	-0.0132013	6.77
IPI00765234	Similar to kinectin 1.	47/2	151816	1	unknown		DAVSNTTNQLESK,30,2;TVEELLETGLIQVATR,17,3	-0.4588	5.03
IPI00568360	Similar to solute carrier family 25, member 5.	125/3	29168	2	unknown		DFLAGGVAAAISK,23,2;YFPTQALNFAFK,85,2;GNLANVIR,17,2	0.137023	9.51
IPI00561593	Similar to temporarily assigned gene name family member.	36/2	175604	0	unknown		DGALR,15,1;LQIGELSGKVK,21,2	-0.721859	5.81
IPI00388002	Loc500180 protein.	68/2	25836	0	unknown		DGVLDSVTDQDSK,41,2;ADYESHNLYTCEVVHK,27,3	-0.912112	5
IPI00197427	Similar to leucine rich repeat containing 8 family, member b.	48/2	93293	4	unknown		DIIYR,21,1;QINLNNEWTVEKLK,27,2	0.0473225	6.22
IPI00202440	Igh-1a protein.	127/2	52226	0	unknown		DILLISQNAK,81,2;CPVPELLGGPSVFIFPPKPK,46,3	-0.236887	6.94
IPI00213366	13 kda protein.	85/2	12169	0	unknown		DISEASVFDAYVLPK,39,2;NIVEAAAVR,46,2	-0.662609	11
IPI00364549	Copine-9.	35/1	62228	0	unknown		DIVQFVPFR,35,2	-0.31736	5.16
IPI00194396	Similar to cop9 (constitutive photomorphogenic) homolog, subunit 7b.	41/1	36261	0	unknown		DLEMRNLR,41,2	-0.536957	6.46
IPI00777931	29 kda protein.	39/1	29022	0	unknown		DLQNVNITLR,39,2	-0.0622137	5.32
IPI00779203	167 kda protein.	209/6	167452	0	unknown		DLTGVQNLR,34,2;LLVSSEDYGR,18,SSEEIESAFR,14,2;DLSSVQTLLTK,65,2;LGESQTLQQFSR,32,2;DLAALGDKVNSLGETAQR,30,3;IAALQAFADQLIAVDHYAK,30,3	-0.803446	5.24
IPI00782078	65 kda protein.	70/2	497991	0	unknown		DQVANSAFVER,50,2;ELISNSSDALDK,20,2	-0.681037	8.83
IPI00362157	Similar to rho guanine nucleotide exchange factor 4 isoform a.	33/1	137537	0	unknown		DRDLHVSVK,33,2	-0.766502	5.91
IPI00199324	Similar to cg1458-pa.	64/2	27441	1	unknown		DSLINLK,23,1;VVNEINIEDLNLTK,41,2	-0.474597	11.24
IPI00359035	19 kda protein.	109/4	18953	0	unknown		EAIEGTYIDKK,1,38,2;NMSVHLSPCFR,1,29,2	-0.789873	5.31
IPI00205592	Hypothetical protein.	40/1	59725	0	unknown		EAVEEAKVAR,40,2	-0.158909	5.21
IPI00360237	Similar to ribosomal protein l10.	187/4	25147	0	unknown		EHVIEALR,15,2;VHLGQVIMSIR,37,2;FNADEFEDMVAEK,104,2;FNADEFEDMVAEKR,31,3	-0.239642	5.48
IPI00365595	Similar to development and differentiation-enhancing factor 2.	34/1	108099	0	unknown		EIISEVQR,34,2	-0.608977	6.18
IPI00388758	Similar to leucine-rich repeat transmembrane neuronal protein 4precursor.	34/1	59685	2	unknown		ELILSSNK,34,2	-0.24556	9.37
IPI00767473	Similar to atp synthase, h+ transporting, mitochondrial f0 complex,subunit f, isoform 2.	103/2	24338	2	unknown		ELPSWILMR,36,2;DFTPSGIAGAFR,67,2	-0.498565	9.38
IPI00195999	Similar to 40s ribosomal protein s3.	65/3	26841	0	unknown		ELTAVVQK,17,2;TQNVLGEK,15,2;IMLPWDPSGK,33,2	-0.664229	5.12
IPI00367479	Similar to myosin-14.	43/1	229819	0	unknown		EQADFALEALAK,43,2	-0.343624	4.74
IPI00365744	Similar to nodal modulator 1.	323/9	134442	0	unknown		EQQLAEIETR,48,2;VQVVVPEAETR,44,2;SSIDSEPALVLGPLK,44,2;IQSTVTQPGGK,24,2;GQPLGPAGVQVSLR,65,2;DGENYVVLLDSTLPR,15,3;ALGQAASDSSGPEDMKR,18,3;SQYDYVLPQVSFAAVGYHK,33,3;VLNGPDGEGVPEAVVTLNNQIK,32,3	-0.151318	5.69
IPI00190348	Similar to h2b histone family, member t.	116/2	13882	0	unknown		ESYSVYVYK,15,2;AMGIMNSFVNDIFER,101,2	0.0904913	5.56
IPI00390435	76 kda protein.	31/1	76399	6	unknown		EVLASDLVVK,31,2	0.298058	8.11
IPI00679218	59 kda protein.	125/4	59605	0	unknown		FAAQAAQQR,24,2;FGIYDIDNK,51,2;SDPFLEFFR,35,2;GTITVSAQELKDSR,15,3	-0.184888	5.31
IPI00371283	Hypothetical protein rgd1307789.	39/1	39848	0	unknown		FAEDMLEKDLK,39,2	0.0208672	5.6
IPI00779050	24 kda protein.	52/1	23866	0	unknown		FDAGELITQR,52,2	-0.452569	5.15
IPI00197411	Similar to transcriptional activator protein pur-alpha.	141/3	34976	0	unknown		FFFDVGSNK,39,2;GPGLGSTQGQTIALPAQGLIEFR,72,3;NSITVPYK,30,2	-0.761059	5.88
IPI00200100	Similar to chloride ion pump-associated 55 kda protein.	90/2	54770	0	unknown		FIDDVVSAVLR,63,2;NVALLAYNR,27,2	0.0560729	7.05
IPI00203400	Similar to 60s ribosomal protein l9.	92/2	22092	0	unknown		FLDGIYVSEK,55,2;TICSHVQNMIK,37,2	-0.51	5.53
IPI00191216	45 kda protein.	73/2	44888	0	unknown		FTEYETQVK,31,2;TSDLIVLGLPWK,42,2	0.00919118	5.4
IPI00763589	Similar to histone h1.2.	31/2	33308	0	unknown		FVVILGYSIQR,15,2;LPEHQSAR,16,2	-0.232714	7.72
IPI00763794	Similar to calreticulin precursor.	33/1	49785	0	unknown		FYALSAR,33,2	-0.896277	4.46
IPI00769218	Similar to glyceraldehyde-3-phosphate dehydrogenase.	340/8	36045	0	unknown		GAAQNIIPASTGAAK,46,2;VPTPNVSVVDLTCR,80,2;IVSNASCTTNCLAPLAK,33,3;VVDLMAYMASK,43,2;VVDLMAYMASKE,25,2;LISWYDNEYGYSNR,42,2;VGVNGFGR,52,2;LVNNGKPITIFQER,19,3	-0.122523	8.42
IPI00358026	Similar to 40s ribosomal protein s2.	47/1	31251	0	unknown		GCTATLGNFAK,47,2	-0.186254	9.85
IPI00339197	Isoform m2 of pyruvate kinase isozymes m1/m2.	123/4	58452	0	unknown		GDLGIEIPAEK,32,2;LDIDSAPITAR,33,2;IYVDDGLISLQVK,32,2;LAPITSDPTEAAAVGAVEASFK,26,3	-0.0879925	6.98
IPI00476506	24 kda protein.	110/3	24168	0	unknown		GFSLEELR,42,2;TIGISVDPR,23,2;STESLQANVQR,45,2	-0.834762	11.35
IPI00372804	Probable saccharopine dehydrogenase.	266/9	47514	1	unknown		GGGVFTPGAAFSR,33,2;SVSNLKPVPVIGSK,52,2;LQQVLEK,28,2;LPWAVAGR,33,2;FYGEPVVK,20,2;ELNSYAIPFLGSDMSVVKR,17,3;ELNSYAIPFLGSDMSVVK,22,3;GVYIIGSSGFDSIPADLGVLYTR,43,3;KATLVLNCVGPYR,18,3	-0.0375291	9.02
IPI00776944	26 kda protein.	48/1	24211	0	unknown		GIDPFSLDALAK,48,2	0.0709333	5.53
IPI00331757	Fam3c-like protein.	44/2	24983	1	unknown		GINVALVNGK,22,2;MASGAANVVGPK+OxidationM,22,2	-0.0295154	8.5
IPI00558007	72 kda protein.	39/2	72966	0	unknown		GKAPPR,22,1;RSTIAGAAVLR,17,2	-0.798926	9.12
IPI00777513	Hypothetical protein.	114/2	8994	1	unknown		GLGCGYGYGCGYGSR,66,2;SLYGCGYGCGSGYGSGFGYYY,48,3	-0.352439	8.33
IPI00767631	Similar to ccctc-binding factor.	32/2	150301	0	unknown		GLSPASR,15,1;LPSHVSR,17,2	-0.602007	7.97
IPI00563586	34 kda protein.	42/2	34850	0	unknown		GNLANVIR,23,2;GLGDCLVK,19,2	0.0858974	9.51
IPI00764176	Similar to pyruvate dehydrogenase e1 component alpha subunit, somaticform, mitochondrial precursor (pdhe1-a type i) isoform 1.	87/2	44142	0	unknown		GPILMELQTYR,42,2;LEEGPPVTTVLTR,45,2	-0.245663	8.48
IPI00767698	Similar to RAB6B, member RAS oncogene family.	135/3	23689	0	unknown		GSDVIIMLVGNK,67,2;LQLWDTAGQER,43,2;LVFLGEQSVGK,25,2	-0.384615	5.21
IPI00202061	29 kda protein.	86/3	29615	0	unknown		GTGIVSAPVPK,23,2;GCTATLGNFAK,31,2;TCSYLTPDLWK,32,2	-0.0690909	9.79
IPI00363771	108 kda protein.	48/1	108943	0	unknown		GTQGVVTNFEIFR,48,2	-0.475941	8.26
IPI00188016	Similar to eukaryotic translation initiation factor 2, subunit 3,structural gene x-linked isoform 2.	32/1	51617	0	unknown		GVTIKPTVDDD,32,2	-0.302326	5.42
IPI00364895	82 kda protein.	658/13	82654	0	unknown		GVYSEETLR,52,2;AVDEAADALLK,44,2;ERPPEEVAAR,25,2;QTITAQNAAVQAVK,107,2;SLEDALNQTATVTR,108,2;VVSQYHELVVQAR,43,3;GIEQAVQSHAVAEEEAR,57,3;LAQQEKQEQVEMESLAK,28,3;SEIQAEQDR,16,2;ELDSITPDITPGWK,66,2;TSSAEMPTIPLGSAVEAIR,39,3;TVEGALKER,16,2;EIAGATPYITAAEEK,57,2	-0.48691	5.36
IPI00782425	Hypothetical protein.	51/1	14566	3	unknown		GYGYGSGFGGYGYGCR,51,2	-0.233333	8.77
IPI00190711	19 kda protein.	89/3	20139	0	unknown		GYPSFGYR,36,2;SFYTSGCGSR,23,2;SGFCHPTYVTSR,30,3	-0.425714	9.33
IPI00768214	Similar to h2a histone family, member v isoform 1.	60/2	27896	0	unknown		HLQLAIR,21,2;AGLQFPVGR,39,2	-0.876852	11.03
IPI00361297	Similar to fetal alzheimer antigen isoform 2.	48/2	320671	0	unknown		HSADRK,32,2;KGGIR,16,1	-0.750037	7.43
IPI00204128	Similar to microsomal glutathione s-transferase 3.	115/2	16924	4	unknown		IASGLGVAWIIGR,23,2;VLYAYGYYTGDPSK,92,2	0.246711	9.4
IPI00231767	Triosephosphate isomerase.	62/2	27345	0	unknown		IAVAAQNCYK,43,2;LPADTEVVCAPPTAYIDFAR,19,3	-0.100402	6.54
IPI00559230	43 kda protein.	194/5	42863	0	unknown		IEEQLTLEK,36,2;LGLQDLFSSSK,65,2;LVLVNAIYFK,35,2;ADLSGMSESR,19,2;TYNFLPEFLASTQK,39,2	-0.55	11.36
IPI00561435	50 kda protein.	55/2	50152	0	unknown		IGAEVYHNLK,40,2;YITPNQLADLYK,15,2	-0.144956	5.66
IPI00373432	Small inducible cytokine subfamily e, member 1.	49/2	34951	0	unknown		IGCIVTAK,15,2;GAEADQIIEYLK,34,2	-0.00982318	7.93
IPI00362291	16 kda protein.	88/2	16376	0	unknown		IIDAALR,38,2;LNDFASAVR,50,2	-0.207534	5.36
IPI00364431	Similar to succinate-coenzyme a ligase, adp-forming, beta subunit.	47/2	50616	0	unknown		ILACDDLDEAAK,26,2;LYNLFLK,21,2	-0.0227957	7.39
IPI00364260	Aldehyde dehydrogenase 3b1.	96/3	52798	0	unknown		ILAEVLPR,41,2;LVPALQNAITR,16,2;VAIGGQSDEGER,39,2	-0.145085	6.47
IPI00421909	Atlastin-like protein.	119/4	63677	2	unknown		ILLSEAVR,44,2;VATNPNFDGK,18,2;HLQLKEDSVK,17,2;LKEIDDEFIK,40,2	-0.294265	5.68
IPI00763594	Similar to 60 kda heat shock protein, mitochondrial precursor.	63/1	10352	0	unknown		ILQSSSEVGYDAMLGDFVNMVEK,65,3	-0.518349	8.24
IPI00608174	Similar to calmegin precursor.	105/3	69884	1	unknown		IMVANANEPGVLR,61,2;LLADTGDLILENFYDK,22,3;VVNQGTLLEDVVPPINPPR,22,3	-0.699836	4.5
IPI00394395	55 kda protein.	124/2	55368	3	unknown		IPVFSAFR,39,2;ILEVVNQVQDEER,85,2	0.2148	5.9
IPI00201333	Similar to alpha glucosidase 2 alpha neutral subunit.	69/3	109819	0	unknown		IRIDELEPR,18,2;LKVTEGGEPYR,29,2;SGGIERPFVLSR,22,2	-0.360039	8.85
IPI00363792	24 kda protein.	47/1	24135	0	unknown		ISSLLEEQFQQGK,47,2	-0.880676	10.35
IPI00357948	14 kda protein.	101/3	13988	0	unknown		ISVSDTPEVPIKK,39,2;VLPGLYLGNFIDAK,41,2;VLPGLYLGNFIDAKDPDQLGR,21,3	0.0976	8.38
IPI00373628	Similar to solute carrier family 25 (mitochondrial carrier, aralar),member 12.	121/2	33435	0	unknown		IVQLLAGVADQTK,66,2;YLGLYNDPNSNPK,55,2	-0.586007	8.46
IPI00361708	36 kda protein.	32/1	35991	0	unknown		IVSNASCTTNCLAPLAK,32,3	-0.54	4.58
IPI00562293	15 kda protein.	39/1	14989	0	unknown		IVVNITGR,39,2	-0.26	10.11
IPI00767813	Similar to flj44048 protein.	41/2	767067	0	unknown		KDLIIR,26,2;NMIVSEIVNNILK,15,2	-0.460627	5.95
IPI00763232	Similar to futsch cg3064-pb.	35/2	184934	0	unknown		KEEGDEK,15,2;KMSVSENGPYQESIK,20,3	-0.749751	5.87
IPI00365778	Similar to pre-mrna cleavage complex ii protein pcf11.	32/1	185736	0	unknown		KLELELEQAK,32,2	-0.329658	10.16
IPI00763565	Similar to polyubiquitin.	45/2	8821	0	unknown		KSTLHLVLR,21,2;TLSDYNIQK,24,2	-0.490909	9.34
IPI00188686	25 kda protein.	44/1	25516	0	unknown		LAAIQQSGVER,44,2	0.0260504	4.74
IPI00213436	Similar to NADH-ubiquinone oxidoreductase mlrq subunit.	63/2	9321	1	unknown		LALFNPDVSWDR,39,2;FYSVNVDYSK,24,2	-0.406098	9.52
IPI00764107	Similar to tubulin alpha-8 chain.	128/3	34465	0	unknown		LDHKFDLMYAK,20,2;AVCMLSNTTAIAEAWAR,36,3;QLFHPEQLITGKEDAANNYAR,72,3	-0.903261	10.19
IPI00766374	Similar to cub and sushi multiple domains 3 isoform 1 isoform 1.	39/2	401951	2	unknown		LDRVTPR,20,2;LMLHIYLIK.V + Oxidation (M),19,2	-0.254328	5.59
IPI00371339	Similar to cg15270-pa, isoform a.	45/2	84650	8	unknown		LEFESLEALK,24,2;LLLGAEAVGLVK,21,2	0.0434014	6.5
IPI00767766	Similar to riken cdna 6330509g02.	49/1	34241	0	unknown		LEQEIATYR,49,2	-0.0664659	6.78
IPI00766722	Similar to butyrate-induced transcript 1.	40/1	30727	0	unknown		LESEGSPETLTNLK,40,2	-0.00315399	8.22
IPI00212767	Anionic trypsin-1 precursor.	70/1	26627	0	unknown		LGEHNINVLEGDEQFINAAK,70,3	0.15	4.59
IPI00778198	47 kda protein.	50/1	43102	0	unknown		LGLQDLFSSSK,50,2	-0.173976	6.26
IPI00766819	Hypothetical protein.	97/3	28169	3	unknown		LGLSIPDLTPK,28,2;LEALPPTPGQLR,37,2;DFIYSLHSTER,32,2	0.182375	8.27
IPI00368950	Similar to 40s ribosomal protein s9.	94/3	22748	0	unknown		LIGEYGLR,26,2;SRLDQELK,27,2;LFEGNALLR,41,2	-0.556186	10.32
IPI00190632	46 kda protein.	277/6	46001	0	unknown		LIGLYNQK,18,2;AVVLAGFGGLNK,66,2;NADYVQEVKR,33,2;VIAGFSLLNLLFK,77,2;TPLVPGFECSGIVEALGDSVK,53,3;ACGLNFIDLMVR,30,2	-0.211058	4.96
IPI00362347	Similar to glyceraldehyde-3-phosphate dehydrogenase.	42/1	30119	0	unknown		LISWYDNEYGYSNR,42,2	-0.221455	7.5
IPI00231058	Isoform 2 of ectonucleoside triphosphate diphosphohydrolase 2.	172/5	60770	2	unknown		LLASALQIHR,56,2;VLEAVTQTLTQYPFDFR,54,3;GYHFDER,20,2;VYTHSFLCYGR,16,3;DQILLR,26,2	0.00183486	6.98
IPI00769009	Similar to copine-6.	174/7	62871	0	unknown		LLDGDDGPLR,30,2;CVLAEVPR,24,2;SCSSPVFSR,21,2;DIVQFVPFR,31,2;VTKPLLLK,16,2;LDNKDLFSK,22,2;CLPQIQLYGPTNVAPIINR31,3;TNGDQSDQLVWR,27,2	-0.460627	5.95
IPI00563574	Similar to kinectin 1.	71/3	152062	1	unknown		LLEEQLQR,20,2;FEELENVLK,21,2;SVLAETEGILQK,30,2	-0.853474	5.78
IPI00471513	Similar to riken cdna 1700011a15.	66/2	19608	0	unknown		LLEGEEQR,49,2;RLLEGEEQR,17,2	-0.316201	8.03
IPI00359981	Similar to NADH dehydrogenase (ubiquinone) 1 alpha subcomplex, 13.	108/3	16950	1	unknown		LLIEDLEAR,57,2;IALMPLLQAEK,36,2;WVPPLIGELYGLRTK,15,3	-0.509028	9.78
IPI00567379	Similar to riken cdna 2310001a20.	35/1	46361	1	unknown		LLLSSETPIEGK,35,2	-0.200484	5.86
IPI00566672	Similar to heat shock protein 8.	966/19	70614	0	unknown		LLQDFFNGK,59,2;DAGTIAGLNVLR,61,2;MKEIAEAYLGK,57,2;TTPSYVAFTDTER,99,2;VEIIANDQGNR,68,2FEELNADLFR,54,2;NSLESYAFNMK,64,2;IINEPTAAAIAYGLDK,105,2;STAGDTHLGGEDFDNR,22,3;IINEPTAAAIAYGLDKK,23,3;SINPDEAVAYGAAVQAAILSGDK,50,3;VCNPIITK,26,2;SQIHDIVLVGGSTR,75,2;LLQDFFNGKELNK,29,3;LSKEDIER,52,2;ITITNDKGR,35,2;VQVEYKGETK,32,2;ARFEELNADLFR,46,2;LDKSQIHDIVLVGGSTR,37,3;GPAVGIDLGTTYSCVGVFQHGK,26,3	-0.475351	5.36
IPI00769007	Similar to heat shock protein 8.	32/1	12018	0	unknown		LLQDFFNGKELNK,32,3	-0.184888	5.31
IPI00389045	Hypothetical protein loc500086.	36/2	64721	0	unknown		LNLVIYYLR,20,2;AKPAVGGESPHTDK,16,3	-0.310067	6.3
IPI00187727	Lactate dehydrogenase a-like protein.	33/1	42364	0	unknown		LNLVQR,33,2	-0.251515	9.1
IPI00780611	177 kda protein.	31/2	177634	1	unknown		LNVKK,15,1;VMGSPEK,16,2	-0.175573	6.13
IPI00562355	111 kda protein.	41/2	112118	0	unknown		LNVLANVIR,20,2;SSPYPTDVAR,21,2	-0.320774	6
IPI00369409	20 kda protein.	37/1	20583	0	unknown		LPPKDLR,37,2	-0.5	9.32
IPI00203760	Similar to RAB39, member RAS oncogene family.	47/1	25304	0	unknown		LQLWDTAGQER,47,2	-0.314286	8.1
IPI00373418	Similar to lipoamide acyltransferase component of branched-chainalpha-keto acid dehydrogenase complex, mitochondrial precursor(dihydrolipoyllysine-residue (2-methylpropanoyl)transferase) (e2)(dihydrolipoamide branched chain transacylase) (bckad ...	40/1	53525	0	unknown		LSDIGEGIR,40,2	-0.410441	9.44
IPI00366416	Similar to cytochrome c-1.	111/4	35640	0	unknown		LSDYFPKPYPNPEAAR,34,3;GFQVYK,30,2;DVATFLR,31,2;GLLSSLDHTSIR,16,2	-0.249693	9.32
IPI00390302	57 kda protein.	126/4	57629	0	unknown		LSELLR,21,2;YIDQEELNK,41,2;IDIIPNPQER,30,2;SIYYITGESK,34,2	-0.72621	5.11
IPI00765429	Similar to expressed sequence c79407.	40/2	114029	0	unknown		LTKLETIVGEVK,22,2;LETIVGEVKK,18,2	-0.886162	9.06
IPI00779935	36 kda protein.	37/1	35943	0	unknown		LVIITAGAR,37,2	-0.12163	6.41
IPI00564419	19 kda protein.	84/2	18971	0	unknown		LVLLGESAVGK,56,2;GAQAAIVVYDITNQETFAR,28,3	-0.2	8.32
IPI00191761	Similar to ras-related protein RAB-5C.	246/5	23639	0	unknown		LVLLGESAVGK,60,2;YHSLAPMYYR,26,2;TAMNVNEIFMAIAK,43,2;GVDLQESNPASR,60,2;QASPNIVIALAGNK,57,2	-0.308796	8.63
IPI00366125	Similar to fatty aldehyde dehydrogenase-like.	55/2	59393	0	unknown		LVPALQNAITR,16,2;VAIGGQSDEGER,39,2	-0.0609434	6.73
IPI00776784	22 kda protein.	45/2	21814	0	unknown		LVQAFQFTDK,18,2;GLFLIDDKGILR,27,2	-0.322747	10.25
IPI00373171	Similar to myelin p2 protein.	206/6	15057	0	unknown		LVSSEHFDDYMK,61,2;ALGVGLANR,36,2;KGDYITIR,38,2;ALGVGLANRK,16,2;MVVECIMK,23,2;LGQEFDETTADNRK,32,3	-0.413636	9.61
IPI00764817	Similar to dynein heavy chain family member.	41/2	381588	0	unknown		LVVVPPNK,26,2;QLAASAVQLK,15,2	-0.200511	6.78
IPI00213205	Similar to ADP-ribosylation factor-like 10b.	132/3	21604	0	unknown		LWDIGGQPR,38,2;MNLSAIQDR,51,2;DLAGALDEKELIEK,43,2	-0.23172	7.29
IPI00779350	22 kda protein.	38/1	22942	0	unknown		MALSLPR,38,2	-0.173196	5.19
IPI00203250	Isoform 2 of dihydropyrimidinase-related protein 3.	39/2	74309	0	unknown		MDENQFVAVTSTNAAK,20,3;IVNDDQSFYADIYMEDGLIK,19,3	-0.398389	5.94
IPI00205036	Hemoglobin alpha 2 chain.	92/3	15446	0	unknown		MFAAFPTTK,37,2;IGGHGGEYGEEALQR,28,3;TYFSHIDVSPGSAQVK,27,3	-0.078169	8.43
IPI00361738	30 kda protein.	36/1	29925	1	unknown		MGVITASGLAGLLSAR,36,2	-0.383521	9.31
IPI00777934	Protein.	219/4	64107	0	unknown		MKEIAEAYLGK,57,2;FEELNADLFR,54,2;NSLESYAFNMK,64,2;ARFEELNADLFR,44,3	-0.474913	5.24
IPI00388191	34 kda protein.	87/3	34166	0	unknown		MTGMLGR+OxidationM,15,2;IGAEVYHNLK,40,2;GNPTVEVDLYTAK,32,2	-0.173052	9.66
IPI00870881	Ilvb (bacterial acetolactate synthase)-like	59/1	72965	0	unknown		NAQVAQSPVLLLGGAASTLLQK,59,3	-0.267396	9.05
IPI00454288	Lrrgt00199.	164/5	68590	0	unknown		NDMAALTAAGK,43,2;EVMIVGIGEK,34,2;HLIIGVSSDR,35,2;GLCGAIHSSVAK,31,2;NASDMIDKLTLTFNR,21,3	-0.230643	8
IPI00421711	Similar to cg6105-pa.	96/2	11453	0	unknown		NIIHSAQTGNFK,43,2;NLADKAPSMVAAAVTYSKPR,53,3	0.216505	9.57
IPI00394551	Similar to ribosomal protein s26.	42/2	13315	0	unknown		NIVEAAAVR,22,2;DISEAGVFDTYVLPK,20,2	-0.16194	5.59
IPI00765963	Similar to alpha 3 type vi collagen isoform 1 precursor.	49/2	256875	0	unknown		NLVGK,30,1;ASQGIPVTQDKTATSK,19,2	-0.292994	6.59
IPI00776522	31 kda protein.	60/1	31929	0	unknown		NLYADTVLSGGTTMYPGIADR,60,3	-0.0842657	6.06
IPI00193200	Similar to heparan sulfate 2-o-sulfotransferase 1.	35/1	42109	0	unknown		NNPVMSLQDQVR,35,2	-0.467697	8.72
IPI00778270	68 kda protein.	273/5	68677	0	unknown		NQVAMNPTNTVFDAK,73,2;STAGDTHLGGEDFDNR,70,2;FEELNADLFR,54,2;SINPDEAVAYGAAVQAAILSGDK,50,3;VCNPIITK,26,2	-0.443871	4.97
IPI00454329	Lrrg00137.	31/1	33857	0	unknown		NSLFLEEK,31,2	-0.827243	9.29
IPI00372813	Similar to acyltransferase like 3.	31/1	57538	0	unknown		NVALALAALDGGR,31,2	-0.472637	8.51
IPI00359123	Similar to cg2943-pa.	348/10	111940	0	unknown		NVIAALNSR,52,2;WSQVAPPVLK,27,2;FASLEFSPGSK,55,2;HLLIGLPSGAILSLPK,51,3;TGEILWR,25,2;LFGIESSSGTILWK,22,2;RPEIPTEQSR,24,2;AAIQDGLLGMFLK,41,2;DKETGMSSLFVFNPIFGK,21,3;MMVMVTASGK,30,2	-0.0664659	6.78
IPI00767584	Similar to eukaryotic translation initiation factor 4 gamma 2.	41/2	113495	0	unknown		NYLNEPK,17,2;LDLIHESILHKCIK,24,3	-0.289755	10.06
IPI00764212	Similar to nuclear membrane binding protein nucling.	38/2	162078	0	unknown		QALKNLETR,22,2;EALEKEVGIMK,16,2	-0.865532	6.67
IPI00214076	12 kda protein.	43/1	11921	2	unknown		QERPPEEGTAAGLQGFGVDK,43,3	0.468519	4.51
IPI00391519	44 kda protein.	181/5	44617	0	unknown		QLIVGVNK,18,2;QTVAVGVIK,31,2;LPLQDVYK,23,2;IGGIGTVPVGR,55,2;EHALLAYTLGVK,54,2	-0.230732	8.04
IPI00367441	50 kda protein.	201/6	50115	0	unknown		QLIVGVNK,30,2;QTVAVGVIK,31,2;LPLQDVYK,37,2;IGGIGTVPVGR,53,2;DGSAR,16,1;YYVTIIDAPGHR,34,3	-0.267396	9.05
IPI00371877	Similar to spectrin beta chain, brain 4.	30/2	386222	0	unknown		QSDGAGPVAGCER,15,3;YENVLMTLATGK,15,3	-0.548837	6.24
IPI00561180	29 kda protein.	43/2	29442	0	unknown		QTATQLLK,20,2;AGVNTVTTLVENKK,23,3	-0.259314	5.25
IPI00560602	13 kda protein.	69/2	12530	0	unknown		QTATQLLK,20,2;NFGIGQDIQPK,49,2	-0.697655	5.68
IPI00360881	49 kda protein.	85/2	49232	0	unknown		QTVAVGVIK,24,2;EHALLAYTLGVK,61,2	-0.171082	8.91
IPI00568311	46 kda protein.	111/4	46281	0	unknown		QTVAVGVIK,32,2;LPLQDVYK,34,2;RYEEIVK,25,2;YYVTIIDAPGHR,20,3	-0.173488	7.57
IPI00779007	50 kda protein.	243/8	44617	0	unknown		QTVAVGVIK,36,2;IGGIGTVPVGR,62,2;LPLQDVYK,25,2;DGSAR,16,1;EHALLAYTLGVK,20,2;STTTGHLIYK,43,2;QLIVGVNK,18,2;MDSTEPPYSQK,23,2	-0.268467	9.27
IPI00557754	19 kda protein.	41/2	19487	0	unknown		QVAQQEAER,20,2;AAIISAEGDSK,21,2	-0.20791	4.83
IPI00558685	24 kda protein.	38/2	24113	0	unknown		QVAQQEAER,20,2;QVSDDLTER,18,2	-0.0364865	5.34
IPI00211380	Similar to phosphatidylinositol-4,5-bisphosphate 3-kinase catalyticsubunit alpha isoform (pi3-kinase p110 subunit alpha) (ptdins-3-kinasep110) (pi3k) isoform 1.	47/2	111539	0	unknown		QVEAMEK,29,2;NGDDLRQDMLTLQIIR,18,3	-0.329312	7.03
IPI00777848	71 kda protein.	108/2	71433	0	unknown		RFDDAVVQSDMK,46,2;STAGDTHLGGEDFDNR,62,2	-0.433901	5.21
IPI00388950	Similar to dedicator of cytokinesis protein 10.	19/1	271693	0	unknown		RTWLESMAK,19,2	-0.435321	7.28
IPI00192280	Similar to ribosomal protein l34.	49/2	13745	0	unknown		SACGVCPGR,26,2;LSYNTASNK,23,2	-0.592373	11.74
IPI00207486	14 kda protein.	63/2	14311	0	unknown		SAINEVVTR,47,2;NLQTVNVDEN,16,2	-0.799197	5.28
IPI00557049	39 kda protein.	57/2	38823	0	unknown		SCNCLLLK,17,2;LAMQEFMILPVGASSFR,40,3	0.0340265	5.13
IPI00765773	26 kda protein.	254/7	26532	0	unknown		SDAAVAIAR,56,2;YSSLMVYKLPR,17,3;EYLLEMK,15,2;EDVQPLSQAFFK,64,2;TPTQVEPLNMEIMR,58,2;YSSLMVYK,26,2;LFPQAAR,18,2	-0.281974	4.93
IPI00566612	13 kda protein.	102/2	13512	0	unknown		SEDTATYYCAR,48,2;-.EVQLVESGGGLVQPGR.S,54,2	-0.502649	10.07
IPI00782494	Hypothetical protein.	39/1	13402	0	unknown		SGCCGYGPSCYR,39,2	-0.365854	8.14
IPI00368874	Loc299458 protein.	62/2	66733	0	unknown		SGFTTEPVTVEAK,29,2;TGDKYTATSQVLLSAK,33,3	-0.197157	6.22
IPI00365985	93 kda protein.	474/12	92759	0	unknown		SGYLLPDTK,58,2;GLFDEYGSK,25,2;SILFVPTSAPR,42,2;ELISNASDALDK,77,2;GVVDSDDLPLNVSR,73,2;LGVIEDHSNR,37,2;LIINSLYK,17,2;EAESSPFVER,19,2;DISTNYYASQK,53,2;ELISNASDALDKIR,32,3;DKALK,15,1;SGTSEFLNK,26,2	-0.73404	4.72
IPI00769287	Similar to protein disulfide-isomerase txndc10 precursor.	69/2	66043	1	unknown		SIIQEVAR,34,2;VFFVYIGGESPLK,35,2	-0.29812	5.76
IPI00476899	Similar to eukaryotic translation elongation factor 1 beta 2.	132/2	24831	0	unknown		SIQADGLVWGSSK,52,2;TPAGLQVLNDYLADK,80,2	-0.439556	4.49
IPI00768602	Similar to heat shock protein hsp 90-beta.	35/1	13285	0	unknown		SIYYITGESK,35,2	-0.709821	7.55
IPI00358537	Similar to heat shock protein 12a.	76/3	75126	0	unknown		SPLTYGVGVLNR,15,2;GAVLFGLDPAVIK,28,2;IIIPQDVGLTILK,33,2	-0.230222	6.08
IPI00364286	Similar to t-complex protein 1 subunit eta.	93/2	60133	0	unknown		SQDAEVGDGTTSVTLLAAEFLK,46,3;ATISNDGATILK,47,2	-0.0867647	8.19
IPI00390719	Similar to kinesin family member 7.	33/2	95912	0	unknown		SRLQEFR,16,2;LEIDSKLR,17,2	-0.266154	5.89
IPI00779777	Similar to h3 histone, family 3b isoform 1.	66/3	15329	0	unknown		STELLIR,32,2;YRPGTVALR,22,2;EIAQDFKTDLR,12,2	-0.430636	6.67
IPI00776957	33 kda protein.	236/7	33117	0	unknown		TAVAPIER,31,2;GAWSNVLR,34,2;AAYFGIYDTAK,25,2;YFPTQALNFAFK,77,2;1GNLANVIR,28,2;EQGVLSFWR,16,2;GLGDCLVK,25,2	-0.885072	8.56
IPI00209303	Neural f box protein nfb42.	83/1	34021	0	unknown		TDAGSLYELTVR,83,2	-0.308981	5.75
IPI00207707	Upf0404 protein c11orf59 homolog.	64/1	17824	0	unknown		TDEQALLSSILAK,64,2	-0.459627	4.76
IPI00231954	6-phosphofructokinase type c.	118/4	86635	0	unknown		TFVLEVMGR,30,2;EWSGLLEELAK,42,2;GGTPSAFDR,22,2;DLLFKPVAELR,24,3	-0.132234	6.82
IPI00765742	Similar to 60s ribosomal protein l9.	37/1	16194	0	unknown		TICSHVQNMIK,37,2	-0.176125	5.48
IPI00561930	18 kda protein.	42/2	18410	0	unknown		TIGISVDPR,26,2;ASTITEEEK,16,2	-0.867925	10.38
IPI00782125	13 kda protein.	69/1	124323	0	unknown		TITLEVEPSDTIENVK,69,2	-0.518881	10.5
IPI00372520	Ac2-067.	80/1	28123	1	unknown		TPAGLQVLNDYLADK,80,2	-0.827273	4.23
IPI00870537	Nebulin	34/1	853693	0	unknown		TPEMLR,34,2	-0.242857	5.61
IPI00372582	Similar to obscurin, cytoskeletal calmodulin and titin-interactingrhogef.	46/2	728624	0	unknown		TRHMLTIR,22,2;DGQLVNEGR,24,2	-0.36326	5.61
IPI00764851	Similar to ribosomal protein s24.	103/1	12263	0	unknown		TTGFGMIYDSLDYAK,103,2	-0.220161	6.44
IPI00764687	Similar to ras-related c3 botulinum substrate 3.	76/2	12090	0	unknown		TVFDEAIR,27,2;YLECSALTQR,49,2	-0.325714	9.15
IPI00212980	Isoform long of brain protein 44.	43/1	14306	0	unknown		TVFFWAPIMK,43,2	0.129134	10.48
IPI00763910	Similar to 60 kda heat shock protein, mitochondrial precursor.	48/2	94066	0	unknown		TVIIEQSWGSPK,24,2;ISSVQSIVPALEIANAHR,24,3	-0.0586527	6.26
IPI00199422	N-methyl-d-aspartate receptor-like subunit (fragment).	44/1	79786	0	unknown		TVSLRSPLR,44,2	0.0124204	9.41
IPI00562048	14 kda protein.	40/1	14159	0	unknown		VAFSASGK,40,2	0.165354	5.87
IPI00212186	Similar to 40s ribosomal protein s20.	56/2	13482	0	unknown		VCADLIR,25,2;LIDLHSPSEIVK,31,2	-0.204444	5.95
IPI00817064	67 kda protein.	319/8	71055	0	unknown		VCNPIITK,23,2;DAGTIAGLNVLR,56,2;VEIIANDQGNR,68,2;IINEPTAAAIAYGLDKK,21,3;VQVEYKGETK,18,2;FEELNADLFR,27,2;TTPSYVAFTDTER,81,2;SINPDEAVAYGAAVQAAILSGDK,25,3	-0.158909	5.21
IPI00569843	25 kda protein.	31/1	24825	0	unknown		VDTWFNQPAR,31,2	-0.879343	11.43
IPI00210691	Similar to niban protein.	71/2	85304	0	unknown		VEGPAFTDAIR,26,2;FQELIFEDFAR,45,2	-0.479384	5.61
IPI00231816	Visinin-like protein 1.	52/1	22299	0	unknown		VEMLEIIEAIYK,52,2	-0.501571	4.91
IPI00362369	Similar to riken cdna 9630046k23.	40/2	53402	0	unknown		VFIDQINR,20,2;TDLSDVQELLQFVK,20,3	-0.384547	9.43
IPI00559851	46 kda protein.	120/4	45968	0	unknown		VGASFLQR,53,2;QWLQEVK,18,2;TQLVSNLKK,22,2;DAGMQLQGYR,27,2	-0.286184	8.54
IPI00567316	60 kda protein.	271/5	60262	0	unknown		VGLQVVAVK,53,2;VTDALNATR,71,2;NAGVEGSLIVEK,67,2;GYISPYFINTSK,39,2;LVQDVANNTNEEAGDGTTTATVLAR,41,3	-0.894313	11.54
IPI00557346	31 kda protein.	47/1	30824	0	unknown		VGVNGFGR,47,2	-0.342601	8.07
IPI00207146	Zero beta-1 globin.	59/2	16069	0	unknown		VHLTDAEK,16,2;VVAGVASALAHK,43,2	0.00136054	7.77
IPI00781483	Protein.	48/2	397770	0	unknown		VIDHPPPEK,28,2;GDREAASETR,20,2	-0.871183	8.8
IPI00782055	31 kda protein.	68/1	31125	0	unknown		VIHDNFGIVEGLMTTVHAITATQK,68,3	-0.403867	9.37
IPI00360246	Similar to receptor accessory protein 5.	160/5	21645	2	unknown		VIRPIFLK,21,2;ATVNLLGDEK,42,2;NCMTDLLAK,31,2;HESQVDSVVK,35,2;ATVNLLGDEKK,31,2	0.117989	8.23
IPI00366496	Similar to ctl2 gene.	71/3	81257	10	unknown		VIYPTDSR,17,2;YLTFLSAR,25,2;IVDDTPCPLLGK,29,2	0.431728	8.93
IPI00768930	Similar to dna polymerase epsilon subunit 4.	41/1	15234	0	unknown		VLELFVETIAK,41,2	0.248592	4.54
IPI00201969	Vesicle amine transport protein 1 homolog.	426/11	43319	0	unknown		VLLVPGPEK,22,2;IDSVWPFEK,24,2;VLLVPGPEKET,38,2;ACGLNFADLMGR,62,2;ACGLNFADLMGR+OxidationM,16,2;VVTYGMANLLTGPK,63,2;TVENVTVFGTASASK,58,2;LQSRPAVPPAPGPGQVTLR,40,3;LPPLPVTPGMEGAGVVVAVGEGVSDR,16,3;GVDIVMDPLGGSDTAK,56,2;EATEAATVAAAAEAR,31,2	-0.0482673	6.03
IPI00214217	Similar to ribosomal protein s18.	85/3	17660	0	unknown		VLNTNIDGR,29,2;VITIMQNPR,20,2;AGELTEDEVER,36,2	-0.210217	5.57
IPI00782551	24 kda protein.	68/2	23791	0	unknown		VLPSITTEILK,18,2;IYTSIGEDYDER,50,2	-0.133971	9.81
IPI00363291	Similar to 60s ribosomal protein l35.	39/1	14546	0	unknown		VLTVINQTQK,39,2	-0.973171	10.83
IPI00373430	Similar to dc2 protein.	64/1	16918	3	unknown		VPFLVLECPNLK,64,2	0.632886	9.22
IPI00390335	Similar to temporarily assigned gene name family member.	40/2	574700	0	unknown		VPLKTLR,17,1;EMLPLNLK,23,2	-0.551191	5.1
IPI00196965	Similar to protein c20orf22 homolog.	135/5	45666	1	unknown		VPYFIDLK,38,2;KLYNIAAPSR,32,2;LIFLNFVR,21,2;ETPPDALILESPFTNIREEAK,26,3;GWGDSVGTPSER,18,2	-0.309296	8.9
IPI00561262	69 kda protein.	145/4	69344	0	unknown		VQVEYKGETK,32,2;NQVAMNPTNTVFDAK,73,2;VCNPIITK,27,2;VQVEYK,13,2	-0.435737	5.46
IPI00366436	Eukaryotic translation initiation factor 3, subunit 6 interactingprotein.	42/1	66897	0	unknown		VSGGPSLEQR,42,2	-0.480704	6.27
IPI00231303	Ribose-phosphate pyrophosphokinase i -like.	62/2	35297	0	unknown		VTAVIPCFPYAR,30,2;VYAILTHGIFSGPAISR,32,3	-0.395164	5.52
IPI00373621	Similar to copine-6.	128/5	62871	0	unknown		VTKPLLLK,16,2;LLDGDDGPLR,15,2;DIVQFVPFR,35,2;TNGDQSDQLVWR,29,2;LYSDEQWVEVER,33,2	-0.302326	5.42
IPI00359223	Similar to kinesin-like protein kif13a.	42/2	197132	0	unknown		VTQWAEER,24,2;VSKVSLVDLAGSER,18,2	-0.547284	5.19
IPI00780361	32 kda protein.	92/2	32664	0	unknown		VVDIMAYMASK,43,2;GAAQNIIPASTGAAK,46,2	-0.189404	5.98
IPI00554039	Similar to glyceraldehyde-3-phosphate dehydrogenase.	335/8	36045	0	unknown		VVDLMAYMASK,43,2;VVDLMAYMASKE,25,2;GAAQNIIPASTGAAK,46,2;VPTPNVSVVDLTCR,80,2;IVSNASCTTNCLAPLAK,28,3;LISWYDNEYGYSNR,42,2;VGVNGFGR,52,2;LVNNGKPITIFQER,19,3	-0.124625	8.42
IPI00566322	35 kda protein.	55/2	35372	0	unknown		VVDLMAYMASKE,36,2;VIHDNFGSVEGLMTTVYAITATQK,19,3	-0.0770588	5.38
IPI00778252	Protein.	93/3	56966	0	unknown		VVGNPFDSR,15,2;TIPIDGDFFSYTR,47,2;VAEQTPLTALYVANLIK,31,3	-0.993924	6.03
IPI00371296	Uncharacterized glycosyltransferase ago61 precursor.	95/3	67188	0	unknown		WAISLYPGK,36,2;QFPGLAQEAR,27,2;ANILVSGNEIR,32,2	-0.110172	8.73
IPI00364970	Similar to chromodomain helicase dna binding protein 6.	33/1	307490	0	unknown		WATMEELEK,33,2	-0.701549	5.88
IPI00365202	Hydroxysteroid dehydrogenase like 1.	70/2	37226	0	unknown		WAVISGATDGIGK,43,2;VYAQHAVSTLGISK,27,3	0.125758	8.9
IPI00369683	Similar to pre-mrna-processing-splicing factor 8.	33/2	274754	0	unknown		WLGNLLAR,17,2;GVAKTVTK,16,2	-0.468351	8.95
IPI00358441	Similar to NADH dehydrogenase (ubiquinone) 1 alpha subcomplex, 9.	288/8	42646	0	unknown		WLSSEIEETKPAK,21,3;LFGLSPFEPWTTK,29,2;NFDFEDVFVNIPR,89,2;QPVYVADVSK,34,2;TVKQPVYVADVSK,16,3;SSVSGVVATVFGATGFLGR,40,3;TFIPYPLPR,27,2;MGSQVIIPYR,32,2	-0.0907162	9.82
IPI00204884	20 kda protein.	42/2	19575	0	unknown		YESLTDPSK,26,2;YESLTDPSKLDSGK,16,3	-0.530409	4.73
IPI00764841	Similar to solute carrier family 25 (mitochondrial carrier; adeninenucleotide translocator), member 31.	132/3	35231	2	unknown		YFPTQALNFAFK,72,2;GNLANVIR,31,2;TAVAPIER,29,2	0.00448718	9.66
IPI00780819	Hypothetical protein.	56/1	14381	0	unknown		YGCGYGSGCCSYR,56,2	-0.323134	8.26
IPI00358905	63 kda protein.	47/2	63331	0	unknown		YIDQEELNK,32,2;ELISNSSDALEKIR,15,3	-0.90713	4.92
IPI00365170	Similar to NADH dehydrogenase (ubiquinone) 1 beta subcomplex, 7.	52/1	16785	0	unknown		YLWDASVEPDPEK,52,2	-1.10219	8.68
IPI00202238	Similar to NADH-ubiquinone oxidoreductase pdsw subunit (complex i-pdsw) (ci-pdsw) isoform 1.	171/5	21131	0	unknown		YQDLGAYYSAR,46,2;AYDLVVDWPVTLVR,25,2;ELEQFTQVSK,57,2;EGESALQNCAK,17,2;DFKVDQEIINIIQER,26,3	-0.936932	7.25
IPI00388302	22 kda protein.	189/3	22055	0	unknown		GAAQNIIPASTGAAK,34,2;VPTPNVSVVDLTCR,87,2;VIHDNFGIVEGLMTTVHAITATQK,68,3	-1.18258	4.8
IPI00196113	Rgd1308955 protein.	125/3	45347	0	unknown		SVLDSEDEIEELSK,91,2;ACVQVLDPK,19,2;GLVVTDIKAEDVVLEHR,15,3	-0.275371	6.32
IPI00764197	Similar to heat shock protein 8.	117/4	71101	0	unknown		VQVEYKGETK,15,2;DAGTIAGLNVLR,63,2;LLQDFFNGKELNK,16,3;SINPDEAVAYGAAVQAAILSGDK,23,3	-0.475351	5.36

## Sheet: Sheet3
			≤10	1	8					4_5	13	85		4_5	0.0634	0.0891
			10-20	7	98					5_6	96	291		5_6	0.4683	0.305
			20-30	42	177					6_7	32	138		6_7	0.1561	0.1447
			30-40	22	132					7_8	9	59		7_8	0.0439	0.0618
			40-50	30	110					8_9	33	163		8_9	0.161	0.1709
			50-60	15	104					9_10	14	136		9_10	0.0683	0.1426
			60-70	10	71					≥10	8	82		≥10	0.039	0.086
			70-80	11	42
			80-90	7	33
			90-100	6	21
			≥100	54	158							1	0.1805			≥0	0.1415
												2	0.0244			0～-0.25	0.2488
												3	0.0098			-0.25～-0.5	0.4195
												4	0.039			-0.5～-0.75	0.1122
												5	0.0049			-0.75～-1	0.0537
												6	0.0146			＜-1	0.0244
			≤10	0.0049	0.0084							7	0.0195
			10-20	0.034	0.1027							8	0.0341
			20-30	0.2048	0.1855							9
			30-40	0.1073	0.1384							≥10	0.039			≥0	0.1415
			40-50	0.1463	0.1153											0～-0.25	0.2488
			50-60	0.0731	0.109							1	0.1805			-0.25～-0.5	0.4195
			60-70	0.0488	0.0744							2	0.0244			-0.5～-0.75	0.1122
			70-80	0.0537	0.044							3	0.0098			-0.75～-1	0.0537
			80-90	0.0341	0.0346							4	0.039			＜-1	0.0244
			90-100	0.0292	0.022							5	0.0049
			≥100	0.2634	0.1656							6	0.0146
												7	0.0195
												8	0.0341
												9
												≥10	0.039
